# Supplementary material for: Deep sequencing of small RNA libraries reveals dynamic regulation of conserved and novel microRNAs and microRNA-stars during silkworm development
Source: BMC Genomics. 2010 Jan 20;11:52. doi: 10.1186/1471-2164-11-52 (PMC2824724; doi:10.1186/1471-2164-11-52)
Supplement: Additional file 1 — Predicted targets for the newly identified miRNAs and miRNA*s in silkworm. For each predicted target, accession number, annotation and hit scores are provided. [file 1471-2164-11-52-S1.XLS]

## Sheet: Sheet1
Additional file 1. Predicted targets for the newly identified miRNAs and miRNA*s in silkworm. For each predicted target, accession number, annotation and hit scores are provided.
miRNA_cand	Accession	Max_Score	Total_Hits	Seed_Score	Total_Score	Target_Annotation
bmo-mir-2733e-1	NM_001111364	751.5	1	320	751.5	Bombyx mori NADPH cytochrome P450 reductase (Cpr), mRNA
bmo-mir-2733e-1	AB042615	751.5	1	320	751.5	Bombyx mori bCPR mRNA for NADPH cytochrome P450 reductase, complete cds
bmo-mir-2763	NM_001043504	728.6	2	320	1262.4	Bombyx mori fibroin-modulator-binding protein-1 (Fmbp-1), mRNA
bmo-mir-2763	AB163434	728.6	2	320	1262.4	Bombyx mori fmbp-1 mRNA for fibroin-modulator-binding protein-1, complete cds
bmo-mir-2733f	AB042615	725.5	1	312	725.5	Bombyx mori bCPR mRNA for NADPH cytochrome P450 reductase, complete cds
bmo-mir-2733f	NM_001111364	725.5	1	312	725.5	Bombyx mori NADPH cytochrome P450 reductase (Cpr), mRNA
bmo-mir-2763	AB188256	724.1	3	312	1686.8	Bombyx mori bmsr mRNA for myosuppressin receptor, complete cds, clone: fprWP14_F_K14
bmo-mir-2763	NM_001043464	724.1	3	312	1686.8	Bombyx mori myosuppressin receptor (Sr), mRNA
bmo-mir-2763-star	NM_001046885	723.7	1	312	723.7	Bombyx mori trypsin-like protease (LOC732884), mRNA
bmo-mir-2998-star	NM_001046856	717.1	2	312	1289.6	Bombyx mori microtubule-associated protein RP/EB family member 3 (LOC693103), mRNA
bmo-mir-2766-star	NM_001046837	712.8	1	312	712.8	Bombyx mori guanylate kinase (LOC693084), mRNA
bmo-mir-2763	NM_001043559	711.1	1	312	711.1	Bombyx mori inhibitor of apoptosis protein (Iap), mRNA
bmo-mir-2763	AF281073	711.1	1	312	711.1	Bombyx mori inhibitor of apoptosis protein (IAP) mRNA, complete cds
bmo-mir-2763	NM_001043560	709.3	1	312	709.3	Bombyx mori calcineurin A (Cna), mRNA
bmo-mir-2763	AF287250	709.3	1	312	709.3	Bombyx mori calcineurin A (cna) mRNA, complete cds
bmo-mir-2998-star	NM_001123341	704.7	2	312	1265.1	Bombyx mori fringe (Fng), mRNA
bmo-mir-2998-star	AB360592	704.7	2	312	1265.1	Bombyx mori fng mRNA for fringe, complete cds
bmo-mir-2733h	AB042615	702.5	1	312	702.5	Bombyx mori bCPR mRNA for NADPH cytochrome P450 reductase, complete cds
bmo-mir-2733h	NM_001111364	702.5	1	312	702.5	Bombyx mori NADPH cytochrome P450 reductase (Cpr), mRNA
bmo-mir-2763	L27451	698.2	4	320	2275.5	Bombyx mori chorion factor I (BmGATAB) isoform 1 mRNA, complete cds
bmo-mir-2763	U16274	696.5	4	312	2273.5	Bombyx mori transcription factor BmGATA beta isoform 3 (BmoGATA-B) mRNA, partial cds
bmo-mir-2733a-2	AB042615	695.5	1	312	695.5	Bombyx mori bCPR mRNA for NADPH cytochrome P450 reductase, complete cds
bmo-mir-2733a-2	NM_001111364	695.5	1	312	695.5	Bombyx mori NADPH cytochrome P450 reductase (Cpr), mRNA
bmo-mir-2733b	AB042615	695.5	1	312	695.5	Bombyx mori bCPR mRNA for NADPH cytochrome P450 reductase, complete cds
bmo-mir-2733b	NM_001111364	695.5	1	312	695.5	Bombyx mori NADPH cytochrome P450 reductase (Cpr), mRNA
bmo-mir-2733d	NM_001111364	691.5	1	312	691.5	Bombyx mori NADPH cytochrome P450 reductase (Cpr), mRNA
bmo-mir-2733d	AB042615	691.5	1	320	691.5	Bombyx mori bCPR mRNA for NADPH cytochrome P450 reductase, complete cds
bmo-mir-2733g	AB042615	684.5	1	312	684.5	Bombyx mori bCPR mRNA for NADPH cytochrome P450 reductase, complete cds
bmo-mir-2733g	NM_001111364	684.5	1	312	684.5	Bombyx mori NADPH cytochrome P450 reductase (Cpr), mRNA
bmo-mir-2998	NM_001046904	683	1	312	683	Bombyx mori RAN binding protein (LOC732903), mRNA
bmo-mir-2763	NM_001047033	681.3	1	312	681.3	Bombyx mori FK506-binding protein (LOC733041), mRNA
bmo-mir-2998-star	AB113578	681.2	1	312	681.2	Bombyx mori JHAMT mRNA for juvenile hormone acid methyltransferase, complete cds
bmo-mir-2998-star	NM_001043436	681.2	1	312	681.2	Bombyx mori juvenile hormone acid methyltransferase (Jhamt), mRNA
bmo-mir-3001	NM_001123336	680.5	1	312	680.5	Bombyx mori nitric-oxide synthase like protein (Nsl), mRNA
bmo-mir-3001	AB360590	680.5	1	312	680.5	Bombyx mori NSL mRNA for nitric-oxide synthase like protein, complete cds
bmo-mir-2998	NM_001099800	679.4	1	312	679.4	Bombyx mori ribosomal protein L24 (LOC100101172), mRNA
bmo-mir-2998-star	AJ251958	679.3	1	312	679.3	Bombyx mori mRNA for sensory neuron membrane protein-1 (snmp1 gene)
bmo-mir-2763	NM_001043586	677.3	5	312	2768.9	Bombyx mori PKG-II (LOC692605), mRNA
bmo-mir-2766	AB035326	677.2	1	312	677.2	Bombyx mori BmHsp70 mRNA for HSP70, complete cds
bmo-mir-2763	NM_001046868	677	1	312	677	Bombyx mori 4-nitrophenylphosphatase (LOC732865), mRNA
bmo-mir-2733a-2	NM_001111345	676.9	1	312	676.9	Bombyx mori doublesex (Dsx), transcript variant M, mRNA
bmo-mir-2733a-2	AB048544	676.9	1	312	676.9	Bombyx mori Bmdsx mRNA for BmDSX-M, complete cds, male specific form
bmo-mir-2733h	AB048544	676.9	1	312	676.9	Bombyx mori Bmdsx mRNA for BmDSX-M, complete cds, male specific form
bmo-mir-2733h	NM_001111345	676.9	1	312	676.9	Bombyx mori doublesex (Dsx), transcript variant M, mRNA
bmo-mir-2766	NM_001047048	676.1	1	312	676.1	Bombyx mori microtubule-associated protein 1 light chain 3 (LOC733101), mRNA
bmo-mir-2998-star	NM_001047060	672.2	2	312	1192.9	Bombyx mori 6-phosphogluconate dehydrogenase (LOC733113), mRNA
bmo-mir-2766	NM_001043511	669.5	1	312	669.5	Bombyx mori broad (Br), transcript variant Z4, mRNA
bmo-mir-2766	AB181198	669.5	1	312	669.5	Bombyx mori BmBRC-Z4 mRNA for broad-complex B-Z4 isoform, complete cds
bmo-mir-2766	AB181191	669.5	1	312	669.5	Bombyx mori BmBR-C-Z4 mRNA for broad-complex A-Z4 isoform, complete cds
bmo-mir-3001	NM_001098305	668.9	1	312	668.9	Bombyx mori signal recognition particle 14 kDa protein-like protein (LOC778480), mRNA
bmo-mir-2998-star	NM_001043530	668.2	3	312	1659.5	Bombyx mori argonaute 2 (Ago2), mRNA
bmo-mir-2998-star	AB206986	668.2	3	312	1659.5	Bombyx mori ago2 mRNA for argonaute 2, complete cds
bmo-mir-2998-star	NM_001046979	665.5	1	312	665.5	Bombyx mori tRNA (guanine-N7-)-methyltransferase (LOC732983), mRNA
bmo-mir-2766	NM_001043477	665.1	1	312	665.1	Bombyx mori heat shock protein hsp23
bmo-mir-2733b	NM_001111345	664.9	1	312	664.9	Bombyx mori doublesex (Dsx), transcript variant M, mRNA
bmo-mir-2733b	AB048544	664.9	1	312	664.9	Bombyx mori Bmdsx mRNA for BmDSX-M, complete cds, male specific form
bmo-mir-2998-star	NM_001046834	664.9	2	312	1214.1	Bombyx mori extramacrochaetae protein (LOC693081), mRNA
bmo-mir-2763	NM_001043482	663.3	1	312	663.3	Bombyx mori hypothetical protein An0147 (An0147), mRNA
bmo-mir-2763	AB196704	663.3	1	320	663.3	Bombyx mori an0147 mRNA for hypothetical protein, complete cds
bmo-mir-2733f	NM_001111345	662.9	1	320	662.9	Bombyx mori doublesex (Dsx), transcript variant M, mRNA
bmo-mir-2733f	AB048544	662.9	1	312	662.9	Bombyx mori Bmdsx mRNA for BmDSX-M, complete cds, male specific form
bmo-mir-2763	NM_001099837	662.7	3	320	1783.7	Bombyx mori MSL2 protein (LOC100101214), mRNA
bmo-mir-3001	NM_001113271	662.5	1	320	662.5	Bombyx mori cytochrome c oxidase polypeptide Vb (LOC100134926), mRNA
bmo-mir-375-star	AB201472	662.4	2	312	1142.4	Bombyx mori LpR2 mRNA for lipophorin receptor, complete cds
bmo-mir-375-star	AB201471	662.4	2	312	1142.4	Bombyx mori LpR1 mRNA for lipophorin receptor, complete cds
bmo-mir-375-star	AB201474	662.4	2	312	1142.4	Bombyx mori LpR4 mRNA for lipophorin receptor, complete cds
bmo-mir-375-star	AB201473	662.4	2	320	1142.4	Bombyx mori LpR3 mRNA for lipophorin receptor, complete cds
bmo-mir-375-star	NM_001111340	662.4	2	320	1142.4	Bombyx mori lipophorin receptor (Lpr), transcript variant 3, mRNA
bmo-mir-2998-star	NM_001046641	660.2	1	320	660.2	Bombyx mori coiled-coil domain containing 25 protein (LOC692794), mRNA
bmo-mir-2763-star	AB360590	658.4	1	312	658.4	Bombyx mori NSL mRNA for nitric-oxide synthase like protein, complete cds
bmo-mir-2763-star	NM_001123336	658.4	1	312	658.4	Bombyx mori nitric-oxide synthase like protein (Nsl), mRNA
bmo-mir-2763	NM_001046691	657.9	1	312	657.9	Bombyx mori surfeit 4-like protein (LOC692846), mRNA
bmo-mir-2763	NM_001046754	657.4	1	312	657.4	Bombyx mori transmembrane protein (LOC692911), mRNA
bmo-mir-2998-star	NM_001046750	656.8	2	312	1214.1	Bombyx mori stathmin (LOC692907), mRNA
bmo-mir-2763	NM_001043528	656.6	1	312	656.6	Bombyx mori ras oncogene (Bras2), mRNA
bmo-mir-2763	AB098537	656.4	1	312	656.4	Bombyx mori BYB mRNA for Y-box protein, complete cds
bmo-mir-2763	NM_001043432	656.4	1	312	656.4	Bombyx mori Y-box protein (Ybp), mRNA
bmo-mir-3001	D38514	656	1	312	656	Bombyx mori SGF-1 mRNA for silk gland factor-1, complete cds
bmo-mir-2766	AB219449	654.9	3	312	1784.8	Bombyx mori BmBR-C gene for Broad-Complex isoform Z2,
bmo-mir-2998-star	NM_001112669	653.5	2	312	1247.3	Bombyx mori CHH-like protein (Chhl), mRNA
bmo-mir-2998-star	AB031074	653.5	2	312	1247.3	Bombyx mori BmCHHL mRNA, complete cds
bmo-mir-2763-star	NM_001047073	653.5	1	312	653.5	Bombyx mori transmembrane emp24 protein transport domain containing 9 (LOC733126), mRNA
bmo-mir-2998-star	AB206555	653.3	3	320	1817.6	Bombyx mori Cyp307a1/spook mRNA for cytochrome P450, complete cds
bmo-mir-2998-star	NM_001111363	653.3	3	320	1817.6	Bombyx mori cytochrome P450 (Cyp307a1), mRNA
bmo-mir-2733f	NM_001043544	652.5	2	312	1134.4	Bombyx mori topoisomerase II (Topoii), mRNA
bmo-mir-2733f	AF013277	652.5	2	312	1134.4	Bombyx mori topoisomerase II (TOPOII) mRNA, complete cds
bmo-mir-2763	DQ648521	652.1	1	312	652.1	Bombyx mori splicing factor arginine/serine-rich 6 (SFRS6) mRNA, complete cds
bmo-mir-3001	NM_001046669	651.2	1	312	651.2	Bombyx mori isocitrate dehydrogenase (LOC692823), mRNA
bmo-mir-3001	NM_001047027	650.7	1	320	650.7	Bombyx mori mitochondrial ribosomal protein S12 (LOC733035),
bmo-mir-2763	AB040669	650.6	1	320	650.6	Bombyx mori copg1 mRNA for nonclathrin coat protein gamma1-COP, partial cds
bmo-mir-2763	NM_001043381	650.6	1	312	650.6	Bombyx mori nonclathrin coat protein gamma1-COP (Copg1), mRNA
bmo-mir-2998-star	AF098303	649.9	1	320	649.9	Bombyx mori cytosolic juvenile hormone binding protein 36 kDa subunit (cJHBP) mRNA,
bmo-mir-2763	NM_001099612	648.9	1	320	648.9	Bombyx mori larval cuticle protein (LOC100101156), mRNA
bmo-mir-2998-star	NM_001043586	647.1	3	312	1750.8	Bombyx mori PKG-II (LOC692605), mRNA
bmo-mir-2763	AF124981	646.4	1	312	646.4	Bombyx mori nuclear receptor GRF (GRF) mRNA, complete cds
bmo-mir-2763	NM_001043550	646.4	1	320	646.4	Bombyx mori nuclear receptor GRF (Grf), mRNA
bmo-mir-2998-star	AB188257	646.1	1	320	646.1	Bombyx mori bmsr mRNA for myosuppressin receptor, complete cds, clone: fprWP14_F_P21
bmo-mir-2763	NM_001043425	644.4	2	320	1160	Bombyx mori prothoracicostatic peptide precursor (Ptsp), mRNA
bmo-mir-2763	AB073553	644.4	2	244	1160	Bombyx mori ptsp mRNA for prothoracicostatic peptide precursor, complete cds
bmo-mir-2763	NM_001046837	644.3	6	244	3272.1	Bombyx mori guanylate kinase (LOC693084), mRNA
bmo-mir-2998-star	NM_001043464	644.3	1	312	644.3	Bombyx mori myosuppressin receptor (Sr), mRNA
bmo-mir-2763	AB164061	643.9	3	320	1684.4	Bombyx mori BmG3PDH-2 mRNA for glycerol-3-phosphate dehydrogenase-2, complete cds
bmo-mir-3000	NM_001043435	643.6	1	320	643.6	Bombyx mori ecdysteroid-phosphate phosphatase (LOC692444), mRNA
bmo-mir-2763	NM_001046665	641.9	1	312	641.9	Bombyx mori glutathione S-transferase (LOC692818), mRNA
bmo-mir-2998	NM_001046974	641.6	2	320	1268.1	Bombyx mori serine/threonine protein phosphatase 6 (LOC732977), mRNA
bmo-mir-2998	AB164061	641.5	1	244	641.5	Bombyx mori BmG3PDH-2 mRNA for glycerol-3-phosphate dehydrogenase-2, complete cds
bmo-mir-375-star	NM_001043437	641.3	1	312	641.3	Bombyx mori transcription factor BmEts (Ets), mRNA
bmo-mir-375-star	AB115082	641.3	1	248	641.3	Bombyx mori BmEts mRNA for transcription factor BmEts, complete cds
bmo-mir-2763	NM_001043517	640.6	4	312	2290.6	Bombyx mori Cycle like factor b (Cycb), mRNA
bmo-mir-2763	AB073712	640.6	4	312	2290.6	Bombyx mori BmCyc b mRNA for Cycle like factor BmCyc b, complete cds
bmo-mir-2999	AB327183	640.1	2	312	1126	Bombyx mori sil-1 mRNA for sid-1-like protein1, complete cds
bmo-mir-2999	NM_001113264	640.1	2	312	1126	Bombyx mori sid-1-related gene1 (Sir-1), mRNA
bmo-mir-2763	NM_001043416	639.3	4	320	2225.4	Bombyx mori annexin B13 (Anxb13), mRNA
bmo-mir-2763-star	NM_001043416	637	3	312	1812.9	Bombyx mori annexin B13 (Anxb13), mRNA
bmo-mir-2998-star	AM113746	636.9	1	312	636.9	Bombyx mori mRNA for chlorophyllide A binding protein precursor (chbp gene)
bmo-mir-2998-star	NM_001043606	636.9	1	312	636.9	Bombyx mori chlorophyllide A binding protein precursor (Chbp), mRNA
bmo-mir-2763-star	NM_001046736	636.9	1	312	636.9	Bombyx mori nucleosome assembly protein (LOC692892), mRNA
bmo-mir-2998-star	NM_001099838	636.5	3	312	1710.9	Bombyx mori MSL3 protein (LOC100101215), mRNA
bmo-mir-2998-star	NM_001046748	635.4	1	312	635.4	Bombyx mori mannose-P-dolichol utilization defect 1 (LOC692905), mRNA
bmo-mir-2763	NM_001043611	635.3	1	312	635.3	Bombyx mori immulectin (LOC692630), mRNA
bmo-mir-2763-star	AB274994	635.3	2	312	1163.8	Bombyx mori IPPI_Bm mRNA for isopentenyl diphosphate isomerase, complete cds
bmo-mir-2763-star	NM_001102462	635.3	2	312	1163.8	Bombyx mori isopentenyl-diphosphate delta isomerase (Ippi_bm), mRNA
bmo-mir-2998-star	D90454	635.1	1	252	635.1	Bombyx mori m-ALP mRNA for membrane-bound alkaline phosphatase, complete cds
bmo-mir-2763	EU273719	634.5	1	312	634.5	Bombyx mori strain Chunsujam prothoracicotropic hormone Kinshu Showa (PTTH-KS) gene,
bmo-mir-2763	NM_001043433	634.1	3	252	1789.1	Bombyx mori Gq-like G protein alpha subunit (LOC692442), mRNA
bmo-mir-2766	NM_001043550	633.4	1	252	633.4	Bombyx mori nuclear receptor GRF (Grf), mRNA
bmo-mir-2766	AF124981	633.4	1	312	633.4	Bombyx mori nuclear receptor GRF (GRF) mRNA, complete cds
bmo-mir-2998	AB113578	633.1	1	312	633.1	Bombyx mori JHAMT mRNA for juvenile hormone acid methyltransferase, complete cds
bmo-mir-2998	NM_001043436	633.1	1	312	633.1	Bombyx mori juvenile hormone acid methyltransferase (Jhamt), mRNA
bmo-mir-2763	NM_001046809	633.1	1	312	633.1	Bombyx mori GTP-binding nuclear protein Ran (LOC692970), mRNA
bmo-mir-2763	NM_001043562	633	2	248	1195.1	Bombyx mori juvenile hormone esterase (Jhe), mRNA
bmo-mir-2763	AF287267	633	2	312	1195.1	Bombyx mori juvenile hormone esterase (JHE) mRNA, complete cds
bmo-mir-2766	NM_001043519	633	1	312	633	Bombyx mori heat shock protein hsp 19
bmo-mir-3001	NM_001099614	631.7	1	312	631.7	Bombyx mori proteasome 26S non-ATPase subunit 9 (LOC100101158), mRNA
bmo-mir-2998-star	AB234100	631.6	1	240	631.6	Bombyx mori BRFa mRNA for FMRFamide, complete cds
bmo-mir-2998-star	NM_001043535	631.6	1	312	631.6	Bombyx mori FMRFamide (Brfa), mRNA
bmo-mir-2763	NM_001047048	631	1	312	631	Bombyx mori microtubule-associated protein 1 light chain 3 (LOC733101), mRNA
bmo-mir-2766	NM_001098324	631	1	320	631	Bombyx mori heat shock protein hsp20
bmo-mir-2763-star	AB178640	631	1	312	631	Bombyx mori aqp mRNA for aquaporin, complete cds
bmo-mir-2763-star	NM_001043454	631	1	312	631	Bombyx mori aquaporin (LOC692464), mRNA
bmo-mir-2998	AB206555	630.9	2	312	1131.5	Bombyx mori Cyp307a1/spook mRNA for cytochrome P450, complete cds
bmo-mir-2998	NM_001111363	630.9	2	312	1131.5	Bombyx mori cytochrome P450 (Cyp307a1), mRNA
bmo-mir-2763-star	AB262581	630.9	1	312	630.9	Bombyx mori BmGAPDH mRNA for glyceraldehyde-3-phosphate dehydrogenase, complete cds
bmo-mir-2763-star	NM_001099810	630.9	1	312	630.9	Bombyx mori malate dehydrogenase (LOC100101182), mRNA
bmo-mir-2998-star	NM_001079654	630.5	2	312	1183.4	Bombyx mori arylalkylamine N-acetyltransferase (Aanat), mRNA
bmo-mir-2998-star	DQ256382	630.5	2	312	1183.4	Bombyx mori arylalkylamine N-acetyltransferase (AANAT) mRNA, complete cds
bmo-mir-2998-star	AB327185	630.5	1	312	630.5	Bombyx mori sil-2 mRNA for sid-1-like protein2, complete cds
bmo-mir-2998-star	NM_001046712	630.3	1	320	630.3	Bombyx mori centrin (LOC692867), mRNA
bmo-mir-2998-star	NM_001123336	629.7	2	320	1175.3	Bombyx mori nitric-oxide synthase like protein (Nsl), mRNA
bmo-mir-2998-star	AB360590	629.7	2	252	1175.3	Bombyx mori NSL mRNA for nitric-oxide synthase like protein, complete cds
bmo-mir-2998-star	NM_001046857	629.4	1	244	629.4	Bombyx mori G protein pathway suppressor 1 (LOC693104), mRNA
bmo-mir-2766	AF309499	628.7	1	312	628.7	Bombyx mori clone H-9 alpha-crystallin (hsp) mRNA, partial cds
bmo-mir-2733e-1	NM_001111345	626.9	1	244	626.9	Bombyx mori doublesex (Dsx), transcript variant M, mRNA
bmo-mir-2733e-1	AB048544	626.9	1	312	626.9	Bombyx mori Bmdsx mRNA for BmDSX-M, complete cds, male specific form
bmo-mir-2763-star	NM_001043464	626.9	1	320	626.9	Bombyx mori myosuppressin receptor (Sr), mRNA
bmo-mir-2763-star	AB188257	626.9	1	244	626.9	Bombyx mori bmsr mRNA for myosuppressin receptor, complete cds, clone: fprWP14_F_P21
bmo-mir-2733e-1	NM_001043544	626.5	2	244	1107.4	Bombyx mori topoisomerase II (Topoii), mRNA
bmo-mir-2733e-1	AF013277	626.5	2	244	1107.4	Bombyx mori topoisomerase II (TOPOII) mRNA, complete cds
bmo-mir-2766	NM_001099847	626.5	2	244	1186.6	Bombyx mori tal-like protein 1A (LOC100101224), mRNA
bmo-mir-2766	M64335	626.4	1	244	626.4	Bombyx engrailed (Bm en) mRNA, complete cds
bmo-mir-2763	NM_001046983	625.6	1	312	625.6	Bombyx mori vacuolar ATP synthase subunit F (LOC732987), mRNA
bmo-mir-2763	NM_001046803	624.5	2	312	1228.3	Bombyx mori phosphoribosyl pyrophosphate synthetase (LOC692963), mRNA
bmo-mir-2763-star	NM_001105222	624.1	1	320	624.1	Bombyx mori achaete-scute-like protein ASH2 (Ash2), mRNA
bmo-mir-2763-star	EF620927	624.1	1	312	624.1	Bombyx mori achaete-scute-like protein ASH2 (ASH2) mRNA, complete cds
bmo-mir-375-star	AB188257	623.7	2	320	1122.8	Bombyx mori bmsr mRNA for myosuppressin receptor, complete cds, clone: fprWP14_F_P21
bmo-mir-2763-star	NM_001046963	623.3	1	312	623.3	Bombyx mori H+ transporting ATP synthase gamma subunit (LOC732965), mRNA
bmo-mir-2733g	NM_001111345	622.9	1	320	622.9	Bombyx mori doublesex (Dsx), transcript variant M, mRNA
bmo-mir-2733g	AB048544	622.9	1	240	622.9	Bombyx mori Bmdsx mRNA for BmDSX-M, complete cds, male specific form
bmo-mir-2733d	NM_001111345	622.9	1	240	622.9	Bombyx mori doublesex (Dsx), transcript variant M, mRNA
bmo-mir-2733d	AB048544	622.9	1	312	622.9	Bombyx mori Bmdsx mRNA for BmDSX-M, complete cds, male specific form
bmo-mir-2763	AJ251958	622.3	3	312	1719.2	Bombyx mori mRNA for sensory neuron membrane protein-1 (snmp1 gene)
bmo-mir-3001	NM_001043530	622.1	1	320	622.1	Bombyx mori argonaute 2 (Ago2), mRNA
bmo-mir-3001	AB206986	622.1	1	312	622.1	Bombyx mori ago2 mRNA for argonaute 2, complete cds
bmo-mir-2998-star	AB048208	622	1	312	622	Bombyx mori BmNep-L mRNA for neutral endopeptidase 24
bmo-mir-2998-star	NM_001043494	622	1	320	622	Bombyx mori neutral endopeptidase 24
bmo-mir-2763	NM_001047022	621.7	1	244	621.7	Bombyx mori trafficking protein particle complex 6b (LOC733029), mRNA
bmo-mir-2733h	AF013277	621.5	1	244	621.5	Bombyx mori topoisomerase II (TOPOII) mRNA, complete cds
bmo-mir-2733h	NM_001043544	621.5	1	244	621.5	Bombyx mori topoisomerase II (Topoii), mRNA
bmo-mir-375-star	NM_001043464	621.5	2	240	1124.2	Bombyx mori myosuppressin receptor (Sr), mRNA
bmo-mir-2998-star	NM_001046665	621.5	1	240	621.5	Bombyx mori glutathione S-transferase (LOC692818), mRNA
bmo-mir-2763	AB164389	621.4	2	244	1168.8	Bombyx mori BmDHR-4 mRNA for diapause hormone receptor-4, complete cds
bmo-mir-2763	AB164388	621.4	2	312	1168.8	Bombyx mori BmDHR-3 mRNA for diapause hormone receptor-3, complete cds
bmo-mir-2763	AB164386	621.4	2	312	1168.8	Bombyx mori BmDHR-1 mRNA for diapause hormone receptor-1, complete cds
bmo-mir-2763	NM_001043448	621.4	2	312	1168.8	Bombyx mori diapause hormone receptor-1 (Dhr-1), mRNA
bmo-mir-2766-star	NM_001046745	620.8	1	312	620.8	Bombyx mori RNA binding motif protein 18 (LOC692902), mRNA
bmo-mir-2998-star	AB170011	620.6	2	244	1113	Bombyx mori ras3 mRNA for ras protein, complete cds
bmo-mir-2998-star	NM_001043507	620.6	2	248	1113	Bombyx mori ras protein (Ras3), mRNA
bmo-mir-2763	NM_001105228	620.3	1	312	620.3	Bombyx mori adenosine deaminase related growth factor (Adgf), mRNA
bmo-mir-2763	AB183871	620.3	1	312	620.3	Bombyx mori ADGF mRNA for adenosine deaminase related growth factor, complete cds
bmo-mir-2766	D11114	620.1	1	244	620.1	Bombyx mori BmcecB mRNA for cecropin B, complete cds
bmo-mir-2998-star	NM_001046773	618.6	2	312	1207	Bombyx mori chromatin modifying protein 1b (LOC692931), mRNA
bmo-mir-2763-star	NM_001098358	618.3	3	312	1823.7	Bombyx mori vacuolar ATP synthase subunit B (LOC100037422), mRNA
bmo-mir-2763	NM_001043530	618.2	1	320	618.2	Bombyx mori argonaute 2 (Ago2), mRNA
bmo-mir-2763	AB206986	618.2	1	244	618.2	Bombyx mori ago2 mRNA for argonaute 2, complete cds
bmo-mir-2763-star	NM_001046987	618.2	1	312	618.2	Bombyx mori dehydrodolichyl diphosphate synthase (Dhdds), mRNA
bmo-mir-2998	NM_001043437	618	2	240	1127.8	Bombyx mori transcription factor BmEts (Ets), mRNA
bmo-mir-2998	AB115082	618	2	244	1127.8	Bombyx mori BmEts mRNA for transcription factor BmEts, complete cds
bmo-mir-2763-star	AJ874108	617.7	2	252	1189.5	Bombyx mori mRNA for olfactory receptor-4 (or-4 gene)
bmo-mir-2766	NM_001043411	617.6	1	252	617.6	Bombyx mori 90-kDa heat shock protein (Hsp90), mRNA
bmo-mir-2766	AB060275	617.6	1	312	617.6	Bombyx mori hsp90 mRNA for 90-kDa heat shock protein, complete cds
bmo-mir-375-star	NM_001111351	616.7	1	312	616.7	Bombyx mori runt (Run), mRNA
bmo-mir-2763	NM_001043437	616.4	3	312	1703.2	Bombyx mori transcription factor BmEts (Ets), mRNA
bmo-mir-2763	AB115082	616.4	3	312	1703.2	Bombyx mori BmEts mRNA for transcription factor BmEts, complete cds
bmo-mir-2763	AB302394	616.3	1	312	616.3	Bombyx mori BmPSI mRNA for Bombyx homolog of P-element somatic inhibitor, complete cds
bmo-mir-2763	NM_001110343	616.3	1	312	616.3	Bombyx mori P-element somatic inhibitor (Psi), mRNA
bmo-mir-2998	AB194271	615.7	1	312	615.7	Bombyx mori BmADAMTS-like mRNA for A disintegrin and metalloproteinase
bmo-mir-2998	NM_001043470	615.7	1	312	615.7	Bombyx mori A disintegrin and metalloproteinase with thrombospondin motifs like
bmo-mir-2766-star	NM_001046907	615.4	1	244	615.4	Bombyx mori transgelin (LOC732906), mRNA
bmo-mir-375-star	AB113578	615.2	1	248	615.2	Bombyx mori JHAMT mRNA for juvenile hormone acid methyltransferase, complete cds
bmo-mir-375-star	NM_001043436	615.2	1	244	615.2	Bombyx mori juvenile hormone acid methyltransferase (Jhamt), mRNA
bmo-mir-3001	NM_001046878	614.5	1	312	614.5	Bombyx mori peripheral-type benzodiazepine receptor (LOC732875), mRNA
bmo-mir-3001	NM_001043559	614.2	1	244	614.2	Bombyx mori inhibitor of apoptosis protein (Iap), mRNA
bmo-mir-3001	AF281073	614.2	1	244	614.2	Bombyx mori inhibitor of apoptosis protein (IAP) mRNA, complete cds
bmo-mir-2763	NM_001114870	613.2	2	244	1134.8	Bombyx mori cell death activator CIDE-B (Cide-b), mRNA
bmo-mir-2998	NM_001099849	612.5	1	312	612.5	Bombyx mori heterogeneous nuclear ribonucleoprotein A1 (LOC100101226), mRNA
bmo-mir-3000	AB360590	612.4	1	244	612.4	Bombyx mori NSL mRNA for nitric-oxide synthase like protein, complete cds
bmo-mir-3000	NM_001123336	612.4	1	312	612.4	Bombyx mori nitric-oxide synthase like protein (Nsl), mRNA
bmo-mir-2763	AB184962	612	3	312	1715.9	Bombyx mori aPKC mRNA for atypical protein kinase C, complete cds
bmo-mir-2763	NM_001043458	612	3	312	1715.9	Bombyx mori atypical protein kinase C (Apkc), mRNA
bmo-mir-375-star	NM_001043433	612	1	244	612	Bombyx mori Gq-like G protein alpha subunit (LOC692442), mRNA
bmo-mir-2998-star	DQ186606	611.8	1	252	611.8	Bombyx mori acetylcholinesterase type 1 (ace1) gene, complete cds
bmo-mir-3001	NM_001098297	611.3	1	240	611.3	Bombyx mori heat shock protein 1 (LOC778468), mRNA
bmo-mir-375-star	NM_001047060	610.8	1	244	610.8	Bombyx mori 6-phosphogluconate dehydrogenase (LOC733113), mRNA
bmo-mir-2763	NM_001123336	610.6	5	244	2828.5	Bombyx mori nitric-oxide synthase like protein (Nsl), mRNA
bmo-mir-2763	AB360590	610.6	5	240	2828.5	Bombyx mori NSL mRNA for nitric-oxide synthase like protein, complete cds
bmo-mir-375-star	NM_001043521	610.5	1	312	610.5	Bombyx mori hypothetical protein Brp1649 (Brp1649), mRNA
bmo-mir-375-star	AB196705	610.5	1	244	610.5	Bombyx mori brP1649 mRNA for hypothetical protein, complete cds
bmo-mir-2763-star	NM_001046735	610.4	1	244	610.4	Bombyx mori Myb-MuvB complex subunit Lin-52 (LOC692891), mRNA
bmo-mir-2763	AB072309	609.8	1	312	609.8	Bombyx mori bmtub3 mRNA for beta-tubulin, complete cds
bmo-mir-2763	NM_001043423	609.8	1	252	609.8	Bombyx mori beta-tubulin (Tub3), mRNA
bmo-mir-375-star	AB164390	609.8	1	252	609.8	Bombyx mori BmDHR-5 mRNA for diapause hormone receptor-5, complete cds
bmo-mir-2998-star	AB189740	609.6	1	320	609.6	Bombyx mori ace2 mRNA for acetylcholinesterse type II, complete cds
bmo-mir-2998	NM_001046902	609.5	1	252	609.5	Bombyx mori prolactin regulatory binding-element protein (LOC732901), mRNA
bmo-mir-2763	AB181190	608.6	1	320	608.6	Bombyx mori BmBR-C-Z2 mRNA for broad-complex A-Z2 isoform, complete cds
bmo-mir-2763	AB181197	608.6	1	312	608.6	Bombyx mori BmBRC-Z2 mRNA for broad-complex B-Z2 isoform, complete cds
bmo-mir-2763	NM_001110292	608.5	1	312	608.5	Bombyx mori muscle LIM protein (LOC692826), transcript variant 1, mRNA
bmo-mir-2763	NM_001098305	608.5	3	312	1728.9	Bombyx mori signal recognition particle 14 kDa protein-like protein (LOC778480), mRNA
bmo-mir-2998-star	AB181202	608.1	1	312	608.1	Bombyx mori BmBRC-NZ4 mRNA for broad-complex B-NZ4 isoform, complete cds
bmo-mir-2766	NM_001046965	607.4	1	312	607.4	Bombyx mori chymotrypsin-like serine protease (LOC732967), mRNA
bmo-mir-2763	NM_001110302	607.2	1	252	607.2	Bombyx mori ubiquitin conjugating enzyme (LOC692982), transcript variant 2, mRNA
bmo-mir-2998-star	AB047558	607	1	244	607	Bombyx mori Bm-GCY mRNA for receptor type guanylyl cyclase, complete cds
bmo-mir-2998-star	NM_001043405	607	1	312	607	Bombyx mori receptor type guanylyl cyclase (-gcy), mRNA
bmo-mir-2998	NM_001048238	606.5	1	240	606.5	Bombyx mori receptor for activated protein kinase C RACK 1 (Rack1),
bmo-mir-2763	NM_001111364	606.4	3	240	1652.2	Bombyx mori NADPH cytochrome P450 reductase (Cpr), mRNA
bmo-mir-2763	AB042615	606.4	3	240	1652.2	Bombyx mori bCPR mRNA for NADPH cytochrome P450 reductase, complete cds
bmo-mir-2763	NM_001046862	605.6	2	312	1109.9	Bombyx mori ras-related protein 2 (LOC693109), mRNA
bmo-mir-2998-star	NM_001111344	605.4	1	240	605.4	Bombyx mori Ef1alpha-like factor (Elf), transcript variant 2, mRNA
bmo-mir-2733g	AF013277	604.5	1	244	604.5	Bombyx mori topoisomerase II (TOPOII) mRNA, complete cds
bmo-mir-2733g	NM_001043544	604.5	1	312	604.5	Bombyx mori topoisomerase II (Topoii), mRNA
bmo-mir-2733a-2	NM_001043544	604.5	1	244	604.5	Bombyx mori topoisomerase II (Topoii), mRNA
bmo-mir-2733a-2	AF013277	604.5	1	244	604.5	Bombyx mori topoisomerase II (TOPOII) mRNA, complete cds
bmo-mir-2733b	NM_001043544	604.5	1	244	604.5	Bombyx mori topoisomerase II (Topoii), mRNA
bmo-mir-2733b	AF013277	604.5	1	244	604.5	Bombyx mori topoisomerase II (TOPOII) mRNA, complete cds
bmo-mir-2733d	NM_001043544	604.5	1	312	604.5	Bombyx mori topoisomerase II (Topoii), mRNA
bmo-mir-2733d	AF013277	604.5	1	312	604.5	Bombyx mori topoisomerase II (TOPOII) mRNA, complete cds
bmo-mir-2763	NM_001046641	604.4	1	320	604.4	Bombyx mori coiled-coil domain containing 25 protein (LOC692794), mRNA
bmo-mir-2763	NM_001099836	604.3	3	320	1664.8	Bombyx mori MSL1 protein (LOC100101213), mRNA
bmo-mir-375-star	NM_001046756	603.8	1	320	603.8	Bombyx mori troponin T (LOC692913), mRNA
bmo-mir-2763	NM_001046683	603.6	1	320	603.6	Bombyx mori replication factor C (activator 1) 5 (LOC692838), mRNA
bmo-mir-2998-star	D16683	603.5	2	252	1147.8	Bombyx mori mRNA, homeobox gene caudal (cad) homologue, complete cds
bmo-mir-2763	AB164390	603.2	1	312	603.2	Bombyx mori BmDHR-5 mRNA for diapause hormone receptor-5, complete cds
bmo-mir-2763	BK005824	603	1	312	603	Bombyx mori voltage-gated sodium channel alpha subunit-like protein (para) gene,
bmo-mir-2763	NM_001046929	602.9	2	244	1152.3	Bombyx mori vacuolar protein sorting 37B (LOC732929), mRNA
bmo-mir-2763	NM_001046853	602.6	1	244	602.6	Bombyx mori serine protease inhibitor serpin (LOC693100), mRNA
bmo-mir-2766	NM_001047057	602.5	1	312	602.5	Bombyx mori epidermal retinal dehydrogenase (LOC733110), mRNA
bmo-mir-2766	NM_001046649	602.4	2	312	1178	Bombyx mori defective in cullin neddylation protein (LOC692802), mRNA
bmo-mir-375-star	NM_001043482	602.4	1	252	602.4	Bombyx mori hypothetical protein An0147 (An0147), mRNA
bmo-mir-375-star	AB196704	602.4	1	252	602.4	Bombyx mori an0147 mRNA for hypothetical protein, complete cds
bmo-mir-2998-star	NM_001043556	602	1	244	602	Bombyx mori serpin-2 (LOC692573), mRNA
bmo-mir-2998-star	AB274992	601.9	1	312	601.9	Bombyx mori MPK_Bm mRNA for phosphomevalonate kinase, complete cds
bmo-mir-2998-star	NM_001046680	601.9	1	240	601.9	Bombyx mori phosphomevalonate kinase (Mpk), mRNA
bmo-mir-375	NM_001043562	601.7	1	312	601.7	Bombyx mori juvenile hormone esterase (Jhe), mRNA
bmo-mir-375	AF287267	601.7	1	240	601.7	Bombyx mori juvenile hormone esterase (JHE) mRNA, complete cds
bmo-mir-2763	AB236417	601.5	1	244	601.5	Bombyx mori CYP314a1 mRNA for ecdysone 20-hydroxylase, complete cds
bmo-mir-2763	NM_001112748	601.5	1	244	601.5	Bombyx mori ecdysone 20-hydroxylase (Cyp314a1), mRNA
bmo-mir-2763-star	NM_001044220	601.4	1	244	601.4	Bombyx mori copper chaperone (LOC751091), mRNA
bmo-mir-2998-star	NM_001043433	601.3	2	244	1162.6	Bombyx mori Gq-like G protein alpha subunit (LOC692442), mRNA
bmo-mir-2998-star	NM_001099608	601.2	1	244	601.2	Bombyx mori ubiquinone biosynthesis protein COQ7-like protein (LOC100101152), mRNA
bmo-mir-2763	NM_001043551	601	1	248	601	Bombyx mori J domain containing protein (Jdp), mRNA
bmo-mir-2763	AF176014	601	1	244	601	Bombyx mori J domain containing protein (jdp) mRNA, complete cds
bmo-mir-3001	NM_001046910	601	1	244	601	Bombyx mori AAA family ATPase (LOC732909), mRNA
bmo-mir-375-star	NM_001099836	601	1	252	601	Bombyx mori MSL1 protein (LOC100101213), mRNA
bmo-mir-375-star	NM_001046862	600.8	1	312	600.8	Bombyx mori ras-related protein 2 (LOC693109), mRNA
bmo-mir-2763	AB206555	600.7	3	240	1671.4	Bombyx mori Cyp307a1/spook mRNA for cytochrome P450, complete cds
bmo-mir-2763	NM_001111363	600.7	3	240	1671.4	Bombyx mori cytochrome P450 (Cyp307a1), mRNA
bmo-mir-2763	NM_001046845	600.6	1	240	600.6	Bombyx mori light-induced protein-like brain protein 44 (LOC693092), mRNA
bmo-mir-2763-star	NM_001046721	600.4	1	240	600.4	Bombyx mori erythrocyte carbonic anhydrase (LOC692876), mRNA
bmo-mir-2998-star	AF182405	600.3	2	244	1160.8	Bombyx mori pheromone gland-specific acyl-CoA desaturase (desat2) mRNA, complete cds
bmo-mir-2998-star	NM_001043421	600.2	2	252	1147.9	Bombyx mori alpha-tubulin (Tua3), mRNA
bmo-mir-2998-star	AB072306	600.2	2	312	1147.9	Bombyx mori bmtua3 mRNA for alpha-tubulin, complete cds
bmo-mir-3001	NM_001047017	599.9	1	252	599.9	Bombyx mori phosphate transport protein (LOC733022), mRNA
bmo-mir-2763	NM_001110299	599.6	1	312	599.6	Bombyx mori myosin light polypeptide 9 (LOC692955), transcript variant 2, mRNA
bmo-mir-2763-star	AB115083	599.2	1	248	599.2	Bombyx mori BmGlpQ mRNA for glycerophosphoryl diester phosphodiesterase, complete cds
bmo-mir-2763-star	NM_001043518	599.2	1	248	599.2	Bombyx mori glycerophosphoryl diester phosphodiesterase (Glpq), mRNA
bmo-mir-2763	NM_001046944	599.1	1	244	599.1	Bombyx mori eukaryotic translation initiation factor 4E-binding protein 2 (LOC732945), mRNA
bmo-mir-2763	AB362225	598.7	1	312	598.7	Bombyx mori ast-c mRNA for allatostatin C precursor, complete cds
bmo-mir-3001	D86601	598.1	1	312	598.1	Bombyx mori BmVLG mRNA, complete cds
bmo-mir-2998-star	NM_001046687	597.8	1	240	597.8	Bombyx mori Sr protein (LOC692842), mRNA
bmo-mir-2763-star	S77548	597.5	1	312	597.5	chitooligosaccharidolytic beta-N-acetylglucosaminidase=beta 1 enzyme
bmo-mir-2763	NM_001043557	596.8	1	312	596.8	Bombyx mori acyl-CoA binding protein (LOC692574), mRNA
bmo-mir-2998-star	NM_001043571	596.6	2	312	1113.7	Bombyx mori allatostatin preprohormone (LOC692588), mRNA
bmo-mir-2763	NM_001043553	596.5	1	312	596.5	Bombyx mori acyl-CoA desaturase (Desat3), mRNA
bmo-mir-2763	AF182406	596.5	1	312	596.5	Bombyx mori acyl-CoA desaturase (desat3) mRNA, complete cds
bmo-mir-375-star	AB044900	596.5	1	244	596.5	Bombyx mori CYP305B1 mRNA for cytochrome P450, complete cds
bmo-mir-375-star	NM_001112749	596.5	1	312	596.5	Bombyx mori cytochrome P450 Cyp305B1 (Cyp305b1), mRNA
bmo-mir-2998-star	NM_001043462	596.4	1	312	596.4	Bombyx mori olfactory receptor-like receptor (Or-5), mRNA
bmo-mir-2998-star	AB186507	596.4	1	312	596.4	Bombyx mori BmOR-5 mRNA for olfactory receptor-like receptor, complete cds
bmo-mir-2998-star	D38514	595.5	2	312	1080.8	Bombyx mori SGF-1 mRNA for silk gland factor-1, complete cds
bmo-mir-2763	DQ402511	595.2	3	312	1657.4	Bombyx mori CHD1 (CHD1) mRNA, complete cds
bmo-mir-2763	NM_001113263	595.2	3	240	1657.4	Bombyx mori Chromodomain-helicase-DNA-binding protein (Chd1), mRNA
bmo-mir-2763	NM_001123338	595.1	1	240	595.1	Bombyx mori olfactory receptor-like receptor (Bmor-10), mRNA
bmo-mir-2763	AB186512	595.1	1	244	595.1	Bombyx mori BmOR-10 mRNA for olfactory receptor-like receptor, complete cds
bmo-mir-3001	NM_001044220	595	2	244	1139.2	Bombyx mori copper chaperone (LOC751091), mRNA
bmo-mir-2766	NM_001110326	594.4	1	312	594.4	Bombyx mori very low-density lipoprotein receptor (LOC732885), transcript variant 2, mRNA
bmo-mir-3001	NM_001099836	594.2	1	244	594.2	Bombyx mori MSL1 protein (LOC100101213), mRNA
bmo-mir-2998-star	NM_001043379	593.7	1	244	593.7	Bombyx mori serine protease zymogen (proBAEEase) (LOC692384), mRNA
bmo-mir-2998-star	AY061936	593.7	1	244	593.7	Bombyx mori prophenoloxidase activating factor 3 (PPAE-3) mRNA, complete cds
bmo-mir-2733b	BK005824	593.1	1	244	593.1	Bombyx mori voltage-gated sodium channel alpha subunit-like protein (para) gene,
bmo-mir-2763	NM_001099813	593	1	244	593	Bombyx mori mRNA transport regulator 3 (LOC100101185), mRNA
bmo-mir-375-star	NM_001046832	593	1	248	593	Bombyx mori Der1-like domain family member 1 (LOC693079), mRNA
bmo-mir-2998-star	NM_001046724	592.8	1	312	592.8	Bombyx mori endoplasmic reticulum protein (LOC692879), mRNA
bmo-mir-2763	NM_001098369	592.6	1	244	592.6	Bombyx mori 6-phosphogluconolactonase (6pgl), mRNA
bmo-mir-2763	EF198104	592.6	1	312	592.6	Bombyx mori 6-phosphogluconolactonase (6PGL) mRNA, complete cds
bmo-mir-2733g	NM_001046834	592.4	1	244	592.4	Bombyx mori extramacrochaetae protein (LOC693081), mRNA
bmo-mir-2998-star	NM_001043552	591.1	1	244	591.1	Bombyx mori acyl-CoA delta-11 desaturase/conjugase (Desat1), mRNA
bmo-mir-2998-star	AF157627	591.1	1	312	591.1	Bombyx mori acyl CoA desaturase (ACD) mRNA, complete cds
bmo-mir-2998-star	NM_001105232	591	1	320	591	Bombyx mori nanos-like protein (LOC100125608), mRNA
bmo-mir-2998	NM_001046744	590.6	1	320	590.6	Bombyx mori ras-related GTP-binding protein 4b (LOC692901), mRNA
bmo-mir-2998	NM_001099837	590.5	1	244	590.5	Bombyx mori MSL2 protein (LOC100101214), mRNA
bmo-mir-2998-star	NM_001099835	590.5	2	312	1157.9	Bombyx mori MOF protein (LOC100101212), mRNA
bmo-mir-2998	AB360592	590.4	1	312	590.4	Bombyx mori fng mRNA for fringe, complete cds
bmo-mir-2998	NM_001123341	590.4	1	240	590.4	Bombyx mori fringe (Fng), mRNA
bmo-mir-2763	AB106876	590.4	1	240	590.4	Bombyx mori BmCrz mRNA for corazonin preprohormone, complete cds
bmo-mir-2763	NM_001043434	590.4	1	248	590.4	Bombyx mori corazonin preprohormone (Crz), mRNA
bmo-mir-2998-star	AF455139	590.4	1	244	590.4	Bombyx mori chitinase precursor (chiB4) mRNA, complete cds
bmo-mir-2998-star	AB052914	590.4	1	248	590.4	Bombyx mori chiB mRNA for chitinase precursor, complete cds
bmo-mir-2733e-1	NM_001099815	590.2	1	312	590.2	Bombyx mori GA18592-PA (LOC100101187), mRNA
bmo-mir-3001	NM_001046845	589.7	1	252	589.7	Bombyx mori light-induced protein-like brain protein 44 (LOC693092), mRNA
bmo-mir-375-star	NM_001047059	589.5	1	244	589.5	Bombyx mori peroxisomal membrane protein PMP22 (LOC733112), mRNA
bmo-mir-2766	NM_001098296	589.3	1	252	589.3	Bombyx mori fructose 1,6-bisphosphate aldolase (LOC778467), mRNA
bmo-mir-2998-star	NM_001046972	589.3	1	312	589.3	Bombyx mori muscular protein 20 (LOC732975), mRNA
bmo-mir-2766	NM_001046890	589.1	1	248	589.1	Bombyx mori cellular retinaldehyde-binding protein (LOC732889), mRNA
bmo-mir-375-star	AB196701	588.9	1	244	588.9	Bombyx mori an0895 mRNA for hypothetical protein, complete cds
bmo-mir-375-star	NM_001043479	588.9	1	312	588.9	Bombyx mori hypothetical protein An0895 (An0895), mRNA
bmo-mir-2733d	NM_001046834	588.4	1	312	588.4	Bombyx mori extramacrochaetae protein (LOC693081), mRNA
bmo-mir-2998-star	NM_001099614	588.4	1	240	588.4	Bombyx mori proteasome 26S non-ATPase subunit 9 (LOC100101158), mRNA
bmo-mir-2766	NM_001043564	587.9	1	244	587.9	Bombyx mori vitelline membrane associated protein P30 (LOC692581), mRNA
bmo-mir-2999	AB360592	587.3	1	244	587.3	Bombyx mori fng mRNA for fringe, complete cds
bmo-mir-2999	NM_001123341	587.3	1	244	587.3	Bombyx mori fringe (Fng), mRNA
bmo-mir-2998-star	NM_001110343	586.3	1	252	586.3	Bombyx mori P-element somatic inhibitor (Psi), mRNA
bmo-mir-2998-star	AB302394	586.3	1	244	586.3	Bombyx mori BmPSI mRNA for Bombyx homolog of P-element somatic inhibitor, complete cds
bmo-mir-2766	AF342987	586.1	1	252	586.1	Bombyx mori KAL-1 (kal-1) mRNA, complete cds
bmo-mir-2766	NM_001043578	586.1	1	244	586.1	Bombyx mori Kal-1 protein (Kal-1), mRNA
bmo-mir-2998-star	AB011497	586	1	244	586	Bombyx mori apn2 mRNA for aminopeptidase N, complete cds
bmo-mir-2998-star	NM_001043369	586	1	248	586	Bombyx mori aminopeptidase N (Apn2), mRNA
bmo-mir-2763	NM_001046647	585.4	1	244	585.4	Bombyx mori cuticle protein 3 (LOC692800), mRNA
bmo-mir-2763	NM_001047007	585.1	1	244	585.1	Bombyx mori heterotrimeric guanine nucleotide-binding protein beta subunit (LOC733012), mRNA
bmo-mir-2763	AB362226	584.7	5	244	2632.9	Bombyx mori dh31 mRNA for diuretic hormone 31 precursor, complete cds
bmo-mir-3001	NM_001099810	584.6	1	244	584.6	Bombyx mori malate dehydrogenase (LOC100101182), mRNA
bmo-mir-2763	NM_001046980	584.5	1	252	584.5	Bombyx mori tropomyosin 1 (LOC732984), mRNA
bmo-mir-2763	NM_001046656	583.7	1	252	583.7	Bombyx mori endothelial-monocyte activating polypeptide II (LOC692809), mRNA
bmo-mir-2763-star	NM_001046761	583.4	1	248	583.4	Bombyx mori WD40 protein (LOC692918), mRNA
bmo-mir-2733b	AB186518	583.2	1	320	583.2	Bombyx mori BmOR-16 mRNA for olfactory receptor-like receptor, complete cds
bmo-mir-375-star	NM_001043569	583.1	1	248	583.1	Bombyx mori ATP dependent transmembrane transporter protein (Wh3), mRNA
bmo-mir-375-star	AF229609	583.1	1	320	583.1	Bombyx mori ATP dependent transmembrane transporter protein (wh3) mRNA, complete cds
bmo-mir-2998-star	NM_001114863	582.8	1	248	582.8	Bombyx mori glycerol kinase (Gk), mRNA
bmo-mir-2998-star	AB164062	582.8	1	244	582.8	Bombyx mori BmGK mRNA for glycerol kinase, complete cds
bmo-mir-2763	NM_001043621	582.1	1	244	582.1	Bombyx mori hemolin-interacting protein (LOC692641), mRNA
bmo-mir-2998	NM_001111352	581.4	1	252	581.4	Bombyx mori carboxylesterase-6 (LOC100126869), mRNA
bmo-mir-375-star	NM_001043586	580.8	3	240	1612.3	Bombyx mori PKG-II (LOC692605), mRNA
bmo-mir-2763-star	NM_001043494	580.5	1	312	580.5	Bombyx mori neutral endopeptidase 24
bmo-mir-2763-star	AB048208	580.5	1	244	580.5	Bombyx mori BmNep-L mRNA for neutral endopeptidase 24
bmo-mir-2998-star	NM_001046689	579.6	1	248	579.6	Bombyx mori short-chain dehydrogenease/reductase (LOC692844), mRNA
bmo-mir-2763	AB047488	579.3	1	248	579.3	Bombyx mori bmwcp9 mRNA for cuticle protein, complete cds
bmo-mir-2763	NM_001043404	579.3	1	244	579.3	Bombyx mori cuticle protein (Wcp9), mRNA
bmo-mir-2733f	NM_001099815	579.2	1	244	579.2	Bombyx mori GA18592-PA (LOC100101187), mRNA
bmo-mir-2998-star	AB115082	579.2	2	240	1143.2	Bombyx mori BmEts mRNA for transcription factor BmEts, complete cds
bmo-mir-2998-star	NM_001043437	579.2	2	252	1143.2	Bombyx mori transcription factor BmEts (Ets), mRNA
bmo-mir-2763	NM_001043578	579	1	244	579	Bombyx mori Kal-1 protein (Kal-1), mRNA
bmo-mir-2763	AF342987	579	1	244	579	Bombyx mori KAL-1 (kal-1) mRNA, complete cds
bmo-mir-2998	AB362227	578.5	1	244	578.5	Bombyx mori capa-a mRNA for CAPA-A precursor, complete cds
bmo-mir-2998	AB362228	578.5	1	312	578.5	Bombyx mori capa-b mRNA for CAPA-B precursor, complete cds
bmo-mir-2763-star	AB186518	578.4	1	240	578.4	Bombyx mori BmOR-16 mRNA for olfactory receptor-like receptor, complete cds
bmo-mir-2763	NM_001046750	578.2	2	244	1109.2	Bombyx mori stathmin (LOC692907), mRNA
bmo-mir-2763	NM_001046712	578.1	1	244	578.1	Bombyx mori centrin (LOC692867), mRNA
bmo-mir-2733a-2	BK005824	578.1	1	252	578.1	Bombyx mori voltage-gated sodium channel alpha subunit-like protein (para) gene,
bmo-mir-2733h	BK005824	578.1	1	320	578.1	Bombyx mori voltage-gated sodium channel alpha subunit-like protein (para) gene,
bmo-mir-2998-star	NM_001046883	577.4	1	244	577.4	Bombyx mori thioredoxin (LOC732882), mRNA
bmo-mir-2998-star	NM_001046898	577.2	1	312	577.2	Bombyx mori mitochondrial 28S ribosomal protein S25 (LOC732897),
bmo-mir-2998	NM_001046896	577.1	1	312	577.1	Bombyx mori heme oxygenase (LOC732895), mRNA
bmo-mir-2763	D38514	576.2	4	312	2144.4	Bombyx mori SGF-1 mRNA for silk gland factor-1, complete cds
bmo-mir-2766	NM_001047051	576	1	312	576	Bombyx mori TBP-associated factor 13 (Taf13), transcript variant 2, mRNA
bmo-mir-2998	M76430	575.5	1	312	575.5	Bombyx mori fibroin light-chain (Fib-L) gene, complete cds
bmo-mir-2763	AB252485	575.3	1	312	575.3	Bombyx mori eck mRNA for ecdysteroid 22-phosphate, complete cds
bmo-mir-2763	NM_001045491	575.3	1	312	575.3	Bombyx mori ecdysteroid 22-kinase (Eck), mRNA
bmo-mir-2998-star	NM_001047025	575	1	240	575	Bombyx mori ecto-nucleotidase (LOC733033), mRNA
bmo-mir-2766	NM_001046755	574.9	1	252	574.9	Bombyx mori triacylglycerol lipase (LOC692912), mRNA
bmo-mir-2763	AB327183	574.8	1	312	574.8	Bombyx mori sil-1 mRNA for sid-1-like protein1, complete cds
bmo-mir-2763	NM_001113264	574.8	1	248	574.8	Bombyx mori sid-1-related gene1 (Sir-1), mRNA
bmo-mir-375-star	AF294884	574	1	244	574	Bombyx mori ovarian serine protease (OSP) mRNA, complete cds
bmo-mir-2763	AB286958	573.6	1	244	573.6	Bombyx mori BmGlcNAcase2 mRNA for beta-N-acetylglucosaminidase 2, complete cds
bmo-mir-2763	NM_001099821	573.6	1	252	573.6	Bombyx mori beta-N-acetylglucosaminidase 2 (Glcnacase2), mRNA
bmo-mir-2763-star	NM_001046668	573.6	1	252	573.6	Bombyx mori hydroxymethylglutaryl-CoA lyase (Hmgc), mRNA
bmo-mir-2733h	AB186518	573.2	1	240	573.2	Bombyx mori BmOR-16 mRNA for olfactory receptor-like receptor, complete cds
bmo-mir-2766-star	NM_001043433	573.2	2	240	1087.6	Bombyx mori Gq-like G protein alpha subunit (LOC692442), mRNA
bmo-mir-2763	NM_001047028	572.7	1	244	572.7	Bombyx mori small androgen receptor-interacting protein (LOC733036), mRNA
bmo-mir-2763	NM_001044220	572.6	1	244	572.6	Bombyx mori copper chaperone (LOC751091), mRNA
bmo-mir-2766	NM_001043359	572.6	1	240	572.6	Bombyx mori Multiprotein bridging factor 1 (LOC692355), mRNA
bmo-mir-2763-star	AB031074	572.3	1	312	572.3	Bombyx mori BmCHHL mRNA, complete cds
bmo-mir-2763-star	NM_001112669	572.3	1	312	572.3	Bombyx mori CHH-like protein (Chhl), mRNA
bmo-mir-2733g	NM_001099815	572.2	1	312	572.2	Bombyx mori GA18592-PA (LOC100101187), mRNA
bmo-mir-2733d	NM_001099815	572.2	1	240	572.2	Bombyx mori GA18592-PA (LOC100101187), mRNA
bmo-mir-2998-star	NM_001046854	572.2	1	252	572.2	Bombyx mori tetraspanin D107 (LOC693101), mRNA
bmo-mir-2733h	NM_001043619	571.8	1	244	571.8	Bombyx mori Cu/Zn SOD (LOC692639), mRNA
bmo-mir-2766	NM_001098358	570.7	1	252	570.7	Bombyx mori vacuolar ATP synthase subunit B (LOC100037422), mRNA
bmo-mir-2998	NM_001099836	570.6	1	244	570.6	Bombyx mori MSL1 protein (LOC100101213), mRNA
bmo-mir-2763-star	NM_001043462	570.6	1	244	570.6	Bombyx mori olfactory receptor-like receptor (Or-5), mRNA
bmo-mir-2763-star	AB186507	570.6	1	244	570.6	Bombyx mori BmOR-5 mRNA for olfactory receptor-like receptor, complete cds
bmo-mir-2733a-2	NM_001099815	570.2	1	244	570.2	Bombyx mori GA18592-PA (LOC100101187), mRNA
bmo-mir-375-star	NM_001046890	570.2	1	244	570.2	Bombyx mori cellular retinaldehyde-binding protein (LOC732889), mRNA
bmo-mir-2733e-1	NM_001099835	570	1	320	570	Bombyx mori MOF protein (LOC100101212), mRNA
bmo-mir-2763	NM_001043372	569.7	1	312	569.7	Bombyx mori heat shock 70 kD protein cognate (LOC692373), mRNA
bmo-mir-2766	DQ350889	569.5	1	312	569.5	Bombyx mori achaete-scute-like protein (ASH1) mRNA, complete cds
bmo-mir-2733f	BK005824	569.1	1	244	569.1	Bombyx mori voltage-gated sodium channel alpha subunit-like protein (para) gene,
bmo-mir-2763	NM_001046709	568.8	1	244	568.8	Bombyx mori carboxylesterase (LOC692864), mRNA
bmo-mir-2763	DQ177324	568.8	1	244	568.8	Bombyx mori phosphoglyceromutase (PGLYM) mRNA, complete cds
bmo-mir-2999	AB206555	568.8	1	244	568.8	Bombyx mori Cyp307a1/spook mRNA for cytochrome P450, complete cds
bmo-mir-2999	NM_001111363	568.8	1	248	568.8	Bombyx mori cytochrome P450 (Cyp307a1), mRNA
bmo-mir-2733b	NM_001043619	568.8	1	248	568.8	Bombyx mori Cu/Zn SOD (LOC692639), mRNA
bmo-mir-2763	S77548	568.7	2	252	1106	chitooligosaccharidolytic beta-N-acetylglucosaminidase=beta 1 enzyme
bmo-mir-2998	NM_001043494	568.4	1	252	568.4	Bombyx mori neutral endopeptidase 24
bmo-mir-2998	AB048208	568.4	1	252	568.4	Bombyx mori BmNep-L mRNA for neutral endopeptidase 24
bmo-mir-2733b	NM_001099815	568.2	1	244	568.2	Bombyx mori GA18592-PA (LOC100101187), mRNA
bmo-mir-2763-star	AB271689	567.9	1	244	567.9	Bombyx mori BmGOGAT mRNA for glutamate synthase, complete cds
bmo-mir-2763-star	NM_001048213	567.9	1	252	567.9	Bombyx mori glutamate synthase (Gogat), mRNA
bmo-mir-2766	AB181200	567.6	2	252	1125	Bombyx mori BmBRC-NZ2 mRNA for broad-complex B-NZ2 isoform, complete cds
bmo-mir-2999	NM_001043405	567.1	1	252	567.1	Bombyx mori receptor type guanylyl cyclase (-gcy), mRNA
bmo-mir-2999	AB047558	567.1	1	240	567.1	Bombyx mori Bm-GCY mRNA for receptor type guanylyl cyclase, complete cds
bmo-mir-2766	NM_001046854	566.5	1	240	566.5	Bombyx mori tetraspanin D107 (LOC693101), mRNA
bmo-mir-2733a-2	AB186518	566.2	1	252	566.2	Bombyx mori BmOR-16 mRNA for olfactory receptor-like receptor, complete cds
bmo-mir-3001	AB063488	566	1	248	566	Bombyx mori BmKMO type A mRNA for kynurenine 3-monooxygenase, complete cds, strain:w-1
bmo-mir-2998-star	AB072589	566	1	248	566	Bombyx mori BmFPS mRNA for farnesyl pyrophosphate syntase, complete cds
bmo-mir-2998-star	NM_001043424	566	1	240	566	Bombyx mori farnesyl pyrophosphate syntase (Fps), mRNA
bmo-mir-375-star	EU128675	565.8	1	248	565.8	Bombyx mori 1-Cys peroxiredoxin (Prx) mRNA, complete cds
bmo-mir-2763-star	NM_001043466	565.5	1	248	565.5	Bombyx mori gloverin-like protein 3 (Gloverin3), mRNA
bmo-mir-2763-star	AB190865	565.5	1	240	565.5	Bombyx mori BmGloverin3 mRNA for gloverin-like protein 3, complete cds
bmo-mir-2763	NM_001046889	565.3	1	252	565.3	Bombyx mori cleavage and polyadenylation specific factor 5 (LOC732888), mRNA
bmo-mir-2763-star	NM_001046853	565.3	1	240	565.3	Bombyx mori serine protease inhibitor serpin (LOC693100), mRNA
bmo-mir-2766	NM_001047009	564.9	1	240	564.9	Bombyx mori juvenile hormone esterase binding protein (LOC733014), mRNA
bmo-mir-375-star	AB267807	564.9	1	248	564.9	Bombyx mori CRABP mRNA for cellular retinoic acid binding protein, complete cds
bmo-mir-2763-star	NM_001047060	564.9	1	248	564.9	Bombyx mori 6-phosphogluconate dehydrogenase (LOC733113), mRNA
bmo-mir-2763	NM_001046859	564.8	1	248	564.8	Bombyx mori mitogen-activated protein-binding protein-interacting protein (LOC693106), mRNA
bmo-mir-2733a-2	NM_001043619	564.8	1	248	564.8	Bombyx mori Cu/Zn SOD (LOC692639), mRNA
bmo-mir-2763	D16683	564.7	1	248	564.7	Bombyx mori mRNA, homeobox gene caudal (cad) homologue, complete cds
bmo-mir-2763	NM_001046825	564.7	1	252	564.7	Bombyx mori aldehyde dehydrogenase (LOC692988), mRNA
bmo-mir-375-star	AB047558	564.6	1	252	564.6	Bombyx mori Bm-GCY mRNA for receptor type guanylyl cyclase, complete cds
bmo-mir-375-star	NM_001043405	564.6	1	252	564.6	Bombyx mori receptor type guanylyl cyclase (-gcy), mRNA
bmo-mir-375-star	NM_001099838	564.5	1	252	564.5	Bombyx mori MSL3 protein (LOC100101215), mRNA
bmo-mir-375-star	NM_001046639	564.3	1	244	564.3	Bombyx mori glutathione peroxidase (LOC692792), mRNA
bmo-mir-375-star	AF325211	564.2	1	244	564.2	Bombyx mori protein disulfide isomerase (PDI) mRNA, complete cds
bmo-mir-2733g	NM_001099835	564	1	248	564	Bombyx mori MOF protein (LOC100101212), mRNA
bmo-mir-2998-star	NM_001046845	564	1	244	564	Bombyx mori light-induced protein-like brain protein 44 (LOC693092), mRNA
bmo-mir-2763	NM_001046761	563.9	2	152	1103.9	Bombyx mori WD40 protein (LOC692918), mRNA
bmo-mir-2998-star	NM_001098371	563.8	1	244	563.8	Bombyx mori mitochondrial import inner membrane translocase (LOC100037444),
bmo-mir-375-star	NM_001046708	563.8	1	244	563.8	Bombyx mori calcium-binding protein p22 (LOC692863), mRNA
bmo-mir-2763-star	NM_001046944	563.3	1	244	563.3	Bombyx mori eukaryotic translation initiation factor 4E-binding protein 2 (LOC732945), mRNA
bmo-mir-2733e-1	AB186518	563.2	1	244	563.2	Bombyx mori BmOR-16 mRNA for olfactory receptor-like receptor, complete cds
bmo-mir-2998-star	AB184962	563.2	1	240	563.2	Bombyx mori aPKC mRNA for atypical protein kinase C, complete cds
bmo-mir-2998-star	NM_001043458	563.2	1	244	563.2	Bombyx mori atypical protein kinase C (Apkc), mRNA
bmo-mir-2763	EU435134	563.1	1	244	563.1	Bombyx mori CYP9G3 (CYP9G3) mRNA, complete cds
bmo-mir-2763	NM_001114984	563.1	1	244	563.1	Bombyx mori cytochrome P450 9G3 (Cyp9g3), mRNA
bmo-mir-2733g	BK005824	563.1	1	252	563.1	Bombyx mori voltage-gated sodium channel alpha subunit-like protein (para) gene,
bmo-mir-2733d	BK005824	563.1	1	244	563.1	Bombyx mori voltage-gated sodium channel alpha subunit-like protein (para) gene,
bmo-mir-2763	NM_001046903	562.6	1	240	562.6	Bombyx mori Rab7 (LOC732902), mRNA
bmo-mir-2733h	NM_001046847	562.5	1	248	562.5	Bombyx mori coiled-coil domain containing 12-like protein (LOC693094), mRNA
bmo-mir-375-star	NM_001046720	562.4	1	312	562.4	Bombyx mori DnaJ-like protein (LOC692875), mRNA
bmo-mir-375-star	AB197876	562.1	1	244	562.1	Bombyx mori BmGRP1 mRNA for glycine rich protein, complete cds
bmo-mir-375-star	NM_001043485	562.1	1	252	562.1	Bombyx mori glycine rich protein (Grp1), mRNA
bmo-mir-375-star	NM_001046986	562	1	244	562	Bombyx mori vacuolar ATP synthase subunit E (LOC732990), mRNA
bmo-mir-2763-star	AB327185	562	1	244	562	Bombyx mori sil-2 mRNA for sid-1-like protein2, complete cds
bmo-mir-375	EF210319	561.9	1	244	561.9	Bombyx mori PHF5A (PHF5A) mRNA, complete cds
bmo-mir-375	NM_001098355	561.9	1	240	561.9	Bombyx mori PHD finger protein 5A (Phf5a), mRNA
bmo-mir-375-star	AB162716	561.8	1	252	561.8	Bombyx mori DopR2 mRNA for dopamine receptor-2, complete cds
bmo-mir-375-star	NM_001114866	561.8	1	252	561.8	Bombyx mori dopamine receptor 2 (Dopr2), mRNA
bmo-mir-2998-star	NM_001046658	561.2	1	240	561.2	Bombyx mori electron-transfer-flavoprotein beta polypeptide (LOC692811), mRNA
bmo-mir-2763	NM_001046966	560.7	1	244	560.7	Bombyx mori cyclic AMP-regulated protein (LOC732968), mRNA
bmo-mir-2763-star	NM_001043562	560.5	1	248	560.5	Bombyx mori juvenile hormone esterase (Jhe), mRNA
bmo-mir-2763-star	AF287267	560.5	1	312	560.5	Bombyx mori juvenile hormone esterase (JHE) mRNA, complete cds
bmo-mir-2998	NM_001043435	560	1	248	560	Bombyx mori ecdysteroid-phosphate phosphatase (LOC692444), mRNA
bmo-mir-2733a-2	NM_001099835	560	1	244	560	Bombyx mori MOF protein (LOC100101212), mRNA
bmo-mir-2733b	NM_001099835	560	1	248	560	Bombyx mori MOF protein (LOC100101212), mRNA
bmo-mir-2998	NM_001046641	559.7	2	248	1058.5	Bombyx mori coiled-coil domain containing 25 protein (LOC692794), mRNA
bmo-mir-375-star	NM_001047082	559.5	1	240	559.5	Bombyx mori nonmuscle myosin essential light chain (LOC733135), mRNA
bmo-mir-2733h	NM_001099815	559.2	1	240	559.2	Bombyx mori GA18592-PA (LOC100101187), mRNA
bmo-mir-2998-star	AB164061	559.1	4	252	2130.7	Bombyx mori BmG3PDH-2 mRNA for glycerol-3-phosphate dehydrogenase-2, complete cds
bmo-mir-2733h	NM_001099835	559	1	252	559	Bombyx mori MOF protein (LOC100101212), mRNA
bmo-mir-2766	NM_001099835	558.9	1	252	558.9	Bombyx mori MOF protein (LOC100101212), mRNA
bmo-mir-375-star	NM_001046773	558.6	1	244	558.6	Bombyx mori chromatin modifying protein 1b (LOC692931), mRNA
bmo-mir-2763	NM_001043435	558.4	1	244	558.4	Bombyx mori ecdysteroid-phosphate phosphatase (LOC692444), mRNA
bmo-mir-2998-star	AB162719	558.2	1	248	558.2	Bombyx mori BmK3 mRNA for hypothetical protein, complete cds
bmo-mir-2998-star	NM_001126247	558.2	1	244	558.2	Bombyx mori K3 protein (K3), mRNA
bmo-mir-3001	NM_001043473	558.1	1	248	558.1	Bombyx mori Replication protein A large subunit (Rpa1), mRNA
bmo-mir-3001	AB194776	558.1	1	240	558.1	Bombyx mori BmRPA1 mRNA for Replication protein A large subunit, complete cds
bmo-mir-2998-star	NM_001046803	558	1	248	558	Bombyx mori phosphoribosyl pyrophosphate synthetase (LOC692963), mRNA
bmo-mir-3001	AB186518	557.7	1	252	557.7	Bombyx mori BmOR-16 mRNA for olfactory receptor-like receptor, complete cds
bmo-mir-2763	NM_001098358	557.6	1	244	557.6	Bombyx mori vacuolar ATP synthase subunit B (LOC100037422), mRNA
bmo-mir-375-star	NM_001043518	557.6	1	240	557.6	Bombyx mori glycerophosphoryl diester phosphodiesterase (Glpq), mRNA
bmo-mir-375-star	AB115083	557.6	1	240	557.6	Bombyx mori BmGlpQ mRNA for glycerophosphoryl diester phosphodiesterase, complete cds
bmo-mir-3001	NM_001043464	557.3	1	244	557.3	Bombyx mori myosuppressin receptor (Sr), mRNA
bmo-mir-3001	AB188256	557.3	1	244	557.3	Bombyx mori bmsr mRNA for myosuppressin receptor, complete cds,
bmo-mir-2766-star	AB208585	557.3	1	244	557.3	Bombyx mori p38 MAPK mRNA for p38 map kinase, complete cds
bmo-mir-2766-star	NM_001043531	557.3	1	240	557.3	Bombyx mori p38 map kinase (P38mapk), mRNA
bmo-mir-2998	NM_001043557	557.2	1	240	557.2	Bombyx mori acyl-CoA binding protein (LOC692574), mRNA
bmo-mir-2998	AB219449	556.9	2	244	1070.7	Bombyx mori BmBR-C gene for Broad-Complex isoform Z2,
bmo-mir-2763	AB194009	556.9	1	244	556.9	Bombyx mori BmDnmt2 mRNA for DNA cytosine-5 methyltransferase, complete cds
bmo-mir-2763	NM_001043469	556.9	1	160	556.9	Bombyx mori DNA cytosine-5 methyltransferase (Dnmt2), mRNA
bmo-mir-2998-star	NM_001046996	556.7	1	240	556.7	Bombyx mori SCF apoptosis response protein (LOC733000), mRNA
bmo-mir-2998	AB060275	556.6	1	152	556.6	Bombyx mori hsp90 mRNA for 90-kDa heat shock protein, complete cds
bmo-mir-2998	NM_001043411	556.6	1	240	556.6	Bombyx mori 90-kDa heat shock protein (Hsp90), mRNA
bmo-mir-2766	D86601	556.6	1	248	556.6	Bombyx mori BmVLG mRNA, complete cds
bmo-mir-2763	AB032466	556.4	1	240	556.4	Bombyx mori mRNA for seven-up beta, partial cds
bmo-mir-2763	DQ648524	556.4	1	240	556.4	Bombyx mori polymerase delta interacting protein 3 (POLDIP3) mRNA, complete cds
bmo-mir-2763	AB164059	556	2	252	1035.7	Bombyx mori BmSDH-2 mRNA for sorbitol dehydrogenase-2, complete cds
bmo-mir-2763	NM_001044127	556	2	244	1035.7	Bombyx mori sorbitol dehydrogenase (LOC733025), mRNA
bmo-mir-2998	NM_001046879	555.9	1	244	555.9	Bombyx mori proteasome 25 kDa subunit (LOC732876), mRNA
bmo-mir-2733a-2	NM_001046847	555.5	1	252	555.5	Bombyx mori coiled-coil domain containing 12-like protein (LOC693094), mRNA
bmo-mir-2733b	NM_001046847	555.5	1	244	555.5	Bombyx mori coiled-coil domain containing 12-like protein (LOC693094), mRNA
bmo-mir-375-star	AB186518	555.1	1	152	555.1	Bombyx mori BmOR-16 mRNA for olfactory receptor-like receptor, complete cds
bmo-mir-2733f	NM_001099835	555	1	152	555	Bombyx mori MOF protein (LOC100101212), mRNA
bmo-mir-2763-star	NM_001109916	554.9	1	244	554.9	Bombyx mori cocoonase (Coc), mRNA
bmo-mir-2733f	NM_001043619	554.8	1	248	554.8	Bombyx mori Cu/Zn SOD (LOC692639), mRNA
bmo-mir-3000	EU082081	554.6	1	244	554.6	Bombyx mori truncated nicotinic acetylcholine receptor subunit alpha 5
bmo-mir-2998-star	AB072307	554.6	1	244	554.6	Bombyx mori bmtub1 mRNA for beta-tubulin, complete cds
bmo-mir-2998-star	NM_001043422	554.6	1	244	554.6	Bombyx mori beta-tubulin (Tub1), mRNA
bmo-mir-2766	NM_001046791	554.5	1	240	554.5	Bombyx mori mitochondria-associated granulocyte macrophage CSF signaling molecule
bmo-mir-2733d	NM_001099835	554	1	244	554	Bombyx mori MOF protein (LOC100101212), mRNA
bmo-mir-2763	NM_001105230	553.9	1	240	553.9	Bombyx mori nanos-M (LOC100125607), mRNA
bmo-mir-2998	M64781	553.8	1	152	553.8	Bombyx mori POU domain protein (POU-M1) mRNA, complete cds
bmo-mir-2733a-2	NM_001046834	553.4	1	252	553.4	Bombyx mori extramacrochaetae protein (LOC693081), mRNA
bmo-mir-2733b	NM_001046834	553.4	1	152	553.4	Bombyx mori extramacrochaetae protein (LOC693081), mRNA
bmo-mir-2763	NM_001098345	553.3	1	244	553.3	Bombyx mori putative farnesoic acid O-methyl transferase (LOC778521), mRNA
bmo-mir-2763-star	NM_001047027	553.2	1	240	553.2	Bombyx mori mitochondrial ribosomal protein S12 (LOC733035),
bmo-mir-2763	NM_001046934	553.1	1	240	553.1	Bombyx mori histone H3 (LOC732935), mRNA
bmo-mir-2763	NM_001105232	552.9	1	248	552.9	Bombyx mori nanos-like protein (LOC100125608), mRNA
bmo-mir-2733g	NM_001046783	552.9	1	320	552.9	Bombyx mori glycolipid transfer protein (LOC692943), mRNA
bmo-mir-2763	NM_001046786	552.6	1	240	552.6	Bombyx mori lectin 4 C-type lectin (LOC692946), mRNA
bmo-mir-2998	AB166727	552.2	1	240	552.2	Bombyx mori BRC mRNA for broad-complex Z4-isoform, complete cds
bmo-mir-375	NM_001098285	552.2	1	252	552.2	Bombyx mori ADP-ribosylation factor (LOC778456), mRNA
bmo-mir-2763	NM_001112667	552.1	2	244	1061.5	Bombyx mori Annexin IX (LOC692381), transcript variant C, mRNA
bmo-mir-2763	AB031208	552.1	1	312	552.1	Bombyx mori gene for annexin IX-C, annexin IX-B, annexin IX-A
bmo-mir-2733e-1	BK005824	552.1	2	152	1050.3	Bombyx mori voltage-gated sodium channel alpha subunit-like protein (para) gene,
bmo-mir-2998-star	NM_001102462	552.1	1	152	552.1	Bombyx mori isopentenyl-diphosphate delta isomerase (Ippi_bm), mRNA
bmo-mir-2998-star	AB274994	552.1	1	244	552.1	Bombyx mori IPPI_Bm mRNA for isopentenyl diphosphate isomerase, complete cds
bmo-mir-2998-star	NM_001099847	552	2	248	1050.9	Bombyx mori tal-like protein 1A (LOC100101224), mRNA
bmo-mir-2763	NM_001047006	551.8	1	252	551.8	Bombyx mori hydroxypyruvate isomerase (Hyi), mRNA
bmo-mir-2763	EU344910	551.8	1	152	551.8	Bombyx mori hydroxypyruvate isomerase (hyi) mRNA, complete cds
bmo-mir-2766-star	AB298934	551.7	1	160	551.7	Bombyx mori dh40 mRNA for diuretic hormone 40, complete cds
bmo-mir-3000	AB032466	551.4	1	160	551.4	Bombyx mori mRNA for seven-up beta, partial cds
bmo-mir-2998	NM_001046645	551.3	1	248	551.3	Bombyx mori cytidine deaminase (LOC692798), mRNA
bmo-mir-375-star	NM_001047016	551.3	1	244	551.3	Bombyx mori phosphoribosyl pyrophosphate synthetase (LOC733021), mRNA
bmo-mir-2766	NM_001046848	550.9	1	240	550.9	Bombyx mori transcription factor-like protein (LOC693095), mRNA
bmo-mir-2733d	NM_001043619	550.8	1	240	550.8	Bombyx mori Cu/Zn SOD (LOC692639), mRNA
bmo-mir-2763	NM_001046851	550.7	2	252	1096.4	Bombyx mori NADH dehydrogenase (ubiquinone) Fe-S protein 8 (LOC693098), mRNA
bmo-mir-2763-star	NM_001046750	550.4	1	244	550.4	Bombyx mori stathmin (LOC692907), mRNA
bmo-mir-2998-star	NM_001111351	550.2	1	244	550.2	Bombyx mori runt (Run), mRNA
bmo-mir-375-star	AB206555	550.1	1	152	550.1	Bombyx mori Cyp307a1/spook mRNA for cytochrome P450, complete cds
bmo-mir-375-star	NM_001046859	550.1	1	248	550.1	Bombyx mori mitogen-activated protein-binding protein-interacting protein (LOC693106), mRNA
bmo-mir-375-star	NM_001111363	550.1	1	160	550.1	Bombyx mori cytochrome P450 (Cyp307a1), mRNA
bmo-mir-3001	NM_001047047	549.6	1	244	549.6	Bombyx mori dullard-like protein (LOC733100), mRNA
bmo-mir-2733h	NM_001046834	549.4	1	152	549.4	Bombyx mori extramacrochaetae protein (LOC693081), mRNA
bmo-mir-2763	NM_001046736	549.3	1	240	549.3	Bombyx mori nucleosome assembly protein (LOC692892), mRNA
bmo-mir-2733f	AB186518	549.2	1	152	549.2	Bombyx mori BmOR-16 mRNA for olfactory receptor-like receptor, complete cds
bmo-mir-2998	NM_001043511	549.1	1	252	549.1	Bombyx mori broad (Br), transcript variant Z4, mRNA
bmo-mir-2998	AB181191	549.1	1	244	549.1	Bombyx mori BmBR-C-Z4 mRNA for broad-complex A-Z4 isoform, complete cds
bmo-mir-2998	AB181198	549.1	1	240	549.1	Bombyx mori BmBRC-Z4 mRNA for broad-complex B-Z4 isoform, complete cds
bmo-mir-2763-star	DQ202318	549.1	1	252	549.1	Bombyx mori selenophosphate synthetase (sps1) mRNA, complete cds
bmo-mir-2766-star	AB053255	549	1	244	549	Bombyx mori mRNA for cycle-like factor BmCyc, complete cds
bmo-mir-2763-star	NM_001046992	548.9	1	244	548.9	Bombyx mori ornithine decarboxylase (LOC732996), mRNA
bmo-mir-2998-star	NM_001099618	548.1	1	240	548.1	Bombyx mori ring finger protein 5 (LOC100101162), mRNA
bmo-mir-2998	NM_001114870	548	1	248	548	Bombyx mori cell death activator CIDE-B (Cide-b), mRNA
bmo-mir-2763-star	NM_001046918	547.9	1	244	547.9	Bombyx mori interleukin enhancer binding factor (LOC732918), mRNA
bmo-mir-2733g	NM_001043619	547.8	1	244	547.8	Bombyx mori Cu/Zn SOD (LOC692639), mRNA
bmo-mir-2766-star	U07847	547.7	1	240	547.7	BMAMYNLTRR Bombyx mori truncated alpha-amylase (amy) gene,
bmo-mir-2998	NM_001043530	547.6	1	244	547.6	Bombyx mori argonaute 2 (Ago2), mRNA
bmo-mir-2998	AB206986	547.6	1	152	547.6	Bombyx mori ago2 mRNA for argonaute 2, complete cds
bmo-mir-2766	NM_001046875	547.6	1	152	547.6	Bombyx mori karyopherin alpha 3 (LOC732872), mRNA
bmo-mir-2763-star	NM_001043586	547.6	1	152	547.6	Bombyx mori PKG-II (LOC692605), mRNA
bmo-mir-2763	AF098303	547.4	1	152	547.4	Bombyx mori cytosolic juvenile hormone binding protein
bmo-mir-2763	AB190865	547.3	1	252	547.3	Bombyx mori BmGloverin3 mRNA for gloverin-like protein 3, complete cds
bmo-mir-2763	NM_001043466	547.3	1	160	547.3	Bombyx mori gloverin-like protein 3 (Gloverin3), mRNA
bmo-mir-375-star	NM_001043544	547.3	1	240	547.3	Bombyx mori topoisomerase II (Topoii), mRNA
bmo-mir-375-star	AF013277	547.3	1	252	547.3	Bombyx mori topoisomerase II (TOPOII) mRNA, complete cds
bmo-mir-2766	NM_001043573	547.2	1	252	547.2	Bombyx mori heat shock protein hsp20
bmo-mir-2763	AB041636	546.9	2	152	1056.3	Bombyx mori EN16 mRNA for annexin, complete cds
bmo-mir-2763	AB041637	546.9	2	248	1056.3	Bombyx mori EN16b mRNA for annexin, complete cds
bmo-mir-2763-star	EF210319	546.8	1	160	546.8	Bombyx mori PHF5A (PHF5A) mRNA, complete cds
bmo-mir-2763-star	NM_001098355	546.8	1	152	546.8	Bombyx mori PHD finger protein 5A (Phf5a), mRNA
bmo-mir-2763	NM_001046915	546.7	1	160	546.7	Bombyx mori F-box only protein 21 (LOC732914), mRNA
bmo-mir-2998	AB164390	546.5	1	240	546.5	Bombyx mori BmDHR-5 mRNA for diapause hormone receptor-5, complete cds
bmo-mir-2733f	NM_001046847	546.5	1	248	546.5	Bombyx mori coiled-coil domain containing 12-like protein (LOC693094), mRNA
bmo-mir-2733d	AB186518	546.2	1	160	546.2	Bombyx mori BmOR-16 mRNA for olfactory receptor-like receptor, complete cds
bmo-mir-2763	NM_001099805	546.1	1	244	546.1	Bombyx mori myo-inositol oxygenase (LOC100101177), mRNA
bmo-mir-2766	NM_001098289	546.1	1	244	546.1	Bombyx mori annexin (LOC778459), transcript variant 2, mRNA
bmo-mir-2763	NM_001043359	545.9	1	248	545.9	Bombyx mori Multiprotein bridging factor 1 (LOC692355), mRNA
bmo-mir-2763-star	NM_001043503	545.5	1	160	545.5	Bombyx mori protein tyrosine phosphatase (Ptp-h), mRNA
bmo-mir-2763-star	AB126695	545.5	1	312	545.5	Bombyx mori Bmptp-h mRNA for protein tyrosine phosphatase, complete cds
bmo-mir-2763	NM_001113268	544.8	2	160	1055.5	Bombyx mori cytochrome b5 (LOC100134922), mRNA
bmo-mir-2763	NM_001047073	544.7	1	312	544.7	Bombyx mori transmembrane emp24 protein transport domain containing 9 (LOC733126), mRNA
bmo-mir-2763	NM_001099842	544.6	1	244	544.6	Bombyx mori gloverin3 (Glv3), mRNA
bmo-mir-2763	AB289656	544.6	1	240	544.6	Bombyx mori glv3 mRNA forgloverin3, complete cds
bmo-mir-3001	NM_001046921	544.5	1	160	544.5	Bombyx mori peroxiredoxin (LOC732921), mRNA
bmo-mir-2763	NM_001043379	544.1	2	160	1017.8	Bombyx mori serine protease zymogen (proBAEEase) (LOC692384), mRNA
bmo-mir-2763	AY061936	544.1	2	240	1017.8	Bombyx mori prophenoloxidase activating factor 3 (PPAE-3) mRNA, complete cds
bmo-mir-2763	NM_001118903	544.1	1	240	544.1	Bombyx mori heat shock protein 25
bmo-mir-2766-star	AB206555	543.6	2	240	1019.6	Bombyx mori Cyp307a1/spook mRNA for cytochrome P450, complete cds
bmo-mir-2766-star	NM_001111363	543.6	2	244	1019.6	Bombyx mori cytochrome P450 (Cyp307a1), mRNA
bmo-mir-375-star	NM_001043365	543.6	1	244	543.6	Bombyx mori Bm trachealess (LOC692366), mRNA
bmo-mir-2763	NM_001043316	543.5	1	252	543.5	Bombyx mori histone H2A-like protein (LOC692353), mRNA
bmo-mir-375-star	AB042615	543.3	1	248	543.3	Bombyx mori bCPR mRNA for NADPH cytochrome P450 reductase, complete cds
bmo-mir-375-star	NM_001111364	543.3	1	244	543.3	Bombyx mori NADPH cytochrome P450 reductase (Cpr), mRNA
bmo-mir-2763	NM_001046909	543.2	1	152	543.2	Bombyx mori Yipf6 protein (LOC732908), mRNA
bmo-mir-2998-star	NM_001046825	542.7	1	312	542.7	Bombyx mori aldehyde dehydrogenase (LOC692988), mRNA
bmo-mir-3001	EF682069	542.5	1	240	542.5	Bombyx mori cAMP response element binding protein 2 (CREB2) mRNA, complete cds
bmo-mir-2766	NM_001046834	542.4	1	240	542.4	Bombyx mori extramacrochaetae protein (LOC693081), mRNA
bmo-mir-2763	AB063488	542.3	1	160	542.3	Bombyx mori BmKMO type A mRNA for kynurenine 3-monooxygenase, complete cds, strain:w-1
bmo-mir-2998-star	NM_001043505	542.3	1	240	542.3	Bombyx mori glycerol-3-phosphate dehydrogenase-1 (G3pdh-1), mRNA
bmo-mir-2998-star	AB164060	542.3	1	252	542.3	Bombyx mori BmG3PDH-1 mRNA for glycerol-3-phosphate dehydrogenase-1, complete cds
bmo-mir-375-star	NM_001046835	542.2	1	244	542.2	Bombyx mori fumarylacetoacetate hydrolase (LOC693082), mRNA
bmo-mir-2733e-1	NM_001046847	541.5	1	252	541.5	Bombyx mori coiled-coil domain containing 12-like protein (LOC693094), mRNA
bmo-mir-2733a-2	NM_001046809	541.5	1	244	541.5	Bombyx mori GTP-binding nuclear protein Ran (LOC692970), mRNA
bmo-mir-2733d	AF325211	541.5	1	244	541.5	Bombyx mori protein disulfide isomerase (PDI) mRNA, complete cds
bmo-mir-2763	NM_001043498	541.4	1	152	541.4	Bombyx mori nitric oxide synthase (Nos), mRNA
bmo-mir-2763	AB071182	541.4	1	152	541.4	Bombyx mori BmNOS mRNA for nitric oxide synthase, complete cds
bmo-mir-2733d	NM_001046847	540.5	1	152	540.5	Bombyx mori coiled-coil domain containing 12-like protein (LOC693094), mRNA
bmo-mir-2998	NM_001047020	540.4	1	152	540.4	Bombyx mori SUMO-1 activating enzyme (LOC733026), mRNA
bmo-mir-2763-star	NM_001112665	540.3	1	152	540.3	Bombyx mori kynurenine 3-monooxygenase (Kmo), mRNA
bmo-mir-2763-star	AB063487	540.3	1	244	540.3	Bombyx mori BmKMO mRNA for kynurenine 3-monooxygenase, complete cds, strain:Daizo
bmo-mir-2998	NM_001043402	540.2	1	244	540.2	Bombyx mori cuticle protein (Wcp7a), mRNA
bmo-mir-2998	AB047485	540.2	1	160	540.2	Bombyx mori bmwcp7a mRNA for cuticle protein, complete cds
bmo-mir-2763	AB047485	540.2	2	160	1066.8	Bombyx mori bmwcp7a mRNA for cuticle protein, complete cds
bmo-mir-2763	NM_001043402	540.2	2	152	1066.8	Bombyx mori cuticle protein (Wcp7a), mRNA
bmo-mir-2733g	AB186518	540.2	1	160	540.2	Bombyx mori BmOR-16 mRNA for olfactory receptor-like receptor, complete cds
bmo-mir-2998-star	NM_001110340	540.2	1	240	540.2	Bombyx mori collagen, type IV (Let-2), mRNA
bmo-mir-3001	NM_001047072	539.9	1	160	539.9	Bombyx mori serine protease 7 (LOC733125), mRNA
bmo-mir-2733e-1	NM_001043619	539.8	1	160	539.8	Bombyx mori Cu/Zn SOD (LOC692639), mRNA
bmo-mir-2763	NM_001046741	539.5	1	240	539.5	Bombyx mori rotamase Pin1 (LOC692898), mRNA
bmo-mir-2763	NM_001099815	539.4	1	152	539.4	Bombyx mori GA18592-PA (LOC100101187), mRNA
bmo-mir-2998-star	DQ350889	539.4	1	244	539.4	Bombyx mori achaete-scute-like protein (ASH1) mRNA, complete cds
bmo-mir-2763-star	NM_001046889	539.3	1	152	539.3	Bombyx mori cleavage and polyadenylation specific factor 5 (LOC732888), mRNA
bmo-mir-3001	AB048544	538.9	1	248	538.9	Bombyx mori Bmdsx mRNA for BmDSX-M, complete cds, male specific form
bmo-mir-3001	NM_001111345	538.9	1	244	538.9	Bombyx mori doublesex (Dsx), transcript variant M, mRNA
bmo-mir-2733d	NM_001046783	538.9	1	248	538.9	Bombyx mori glycolipid transfer protein (LOC692943), mRNA
bmo-mir-2763-star	NM_001046749	538.9	1	244	538.9	Bombyx mori signal peptidase complex subunit 2 (LOC692906), mRNA
bmo-mir-2998	D10953	538.7	1	244	538.7	Bombyx mori mRNA for BmFTZ-F1 protein, complete cds
bmo-mir-375-star	NM_001098291	538.7	1	244	538.7	Bombyx mori glucose-6-phosphate isomerase (LOC778462), mRNA
bmo-mir-2763-star	NM_001046748	538	1	252	538	Bombyx mori mannose-P-dolichol utilization defect 1 (LOC692905), mRNA
bmo-mir-3000	AB072589	537.9	1	252	537.9	Bombyx mori BmFPS mRNA for farnesyl pyrophosphate syntase, complete cds
bmo-mir-3000	NM_001043424	537.9	1	252	537.9	Bombyx mori farnesyl pyrophosphate syntase (Fps), mRNA
bmo-mir-3000	AB274995	537.9	1	252	537.9	Bombyx mori FPPS1_Bm mRNA for farnesyl diphosphate synthase, complete cds
bmo-mir-2763	NM_001043616	537.8	1	252	537.8	Bombyx mori CP8 precursor (LOC692636), mRNA
bmo-mir-2766	NM_001098305	537.8	1	252	537.8	Bombyx mori signal recognition particle 14 kDa protein-like protein (LOC778480), mRNA
bmo-mir-2998-star	NM_001110292	537.8	1	152	537.8	Bombyx mori muscle LIM protein (LOC692826), transcript variant 1, mRNA
bmo-mir-2733h	AF325211	537.5	1	152	537.5	Bombyx mori protein disulfide isomerase (PDI) mRNA, complete cds
bmo-mir-2733h	NM_001046809	537.5	1	128	537.5	Bombyx mori GTP-binding nuclear protein Ran (LOC692970), mRNA
bmo-mir-2763	NM_001105220	537.3	1	160	537.3	Bombyx mori mitochondrial ribosomal protein L54 (LOC100125602),
bmo-mir-2766	AB206555	537.2	1	160	537.2	Bombyx mori Cyp307a1/spook mRNA for cytochrome P450, complete cds
bmo-mir-2766	NM_001111363	537.2	1	244	537.2	Bombyx mori cytochrome P450 (Cyp307a1), mRNA
bmo-mir-2763	NM_001047047	537.1	2	244	1052.5	Bombyx mori dullard-like protein (LOC733100), mRNA
bmo-mir-375-star	NM_001098285	537.1	1	244	537.1	Bombyx mori ADP-ribosylation factor (LOC778456), mRNA
bmo-mir-2998	AB047558	536.8	1	152	536.8	Bombyx mori Bm-GCY mRNA for receptor type guanylyl cyclase, complete cds
bmo-mir-2998	NM_001043405	536.8	1	244	536.8	Bombyx mori receptor type guanylyl cyclase (-gcy), mRNA
bmo-mir-375-star	AB438202	536.8	2	152	1057.5	Bombyx mori basic helix-loop-helix type transcription factor HLH54F, complete cds
bmo-mir-2998	NM_001043448	536.7	1	152	536.7	Bombyx mori diapause hormone receptor-1 (Dhr-1), mRNA
bmo-mir-2998	AB164389	536.7	1	160	536.7	Bombyx mori BmDHR-4 mRNA for diapause hormone receptor-4, complete cds
bmo-mir-2998	AB164388	536.7	1	244	536.7	Bombyx mori BmDHR-3 mRNA for diapause hormone receptor-3, complete cds
bmo-mir-2998	AB164387	536.7	1	240	536.7	Bombyx mori BmDHR-2 mRNA for diapause hormone receptor-2, complete cds
bmo-mir-2998	AB164386	536.7	1	244	536.7	Bombyx mori BmDHR-1 mRNA for diapause hormone receptor-1, complete cds
bmo-mir-2763	NM_001043454	536.5	1	252	536.5	Bombyx mori aquaporin (LOC692464), mRNA
bmo-mir-2763	AB178640	536.5	1	252	536.5	Bombyx mori aqp mRNA for aquaporin, complete cds
bmo-mir-2998	NM_001046665	536.4	1	252	536.4	Bombyx mori glutathione S-transferase (LOC692818), mRNA
bmo-mir-2998-star	AB219449	536.1	2	160	1025.4	Bombyx mori BmBR-C gene for Broad-Complex isoform Z2,
bmo-mir-2763-star	AB219449	536.1	1	240	536.1	Bombyx mori BmBR-C gene for Broad-Complex isoform Z2,
bmo-mir-2763-star	AB166727	536.1	1	252	536.1	Bombyx mori BRC mRNA for broad-complex Z4-isoform, complete cds
bmo-mir-3001	NM_001111363	536	2	240	1015.8	Bombyx mori cytochrome P450 (Cyp307a1), mRNA
bmo-mir-3001	AB206555	536	2	160	1015.8	Bombyx mori Cyp307a1/spook mRNA for cytochrome P450, complete cds
bmo-mir-2998	NM_001046906	535.9	1	152	535.9	Bombyx mori surfeit 5 (LOC732905), mRNA
bmo-mir-2733g	NM_001046847	535.5	1	240	535.5	Bombyx mori coiled-coil domain containing 12-like protein (LOC693094), mRNA
bmo-mir-2733b	NM_001046809	535.5	1	240	535.5	Bombyx mori GTP-binding nuclear protein Ran (LOC692970), mRNA
bmo-mir-2766	NM_001043476	535.5	1	160	535.5	Bombyx mori heat shock protein hsp20
bmo-mir-2998-star	NM_001047002	535.5	2	160	1065.4	Bombyx mori copper transporter (LOC733007), mRNA
bmo-mir-2763-star	NM_001110293	535	2	152	1019.5	Bombyx mori fumarylacetoacetate hydrolase (Faah), mRNA
bmo-mir-2998-star	AB239447	534.8	1	252	534.8	Bombyx mori enb2 mRNA for enbocin2, complete cds
bmo-mir-2998-star	NM_001098374	534.8	1	160	534.8	Bombyx mori enbocin2 (Enb2), mRNA
bmo-mir-2733g	AF325211	534.5	1	312	534.5	Bombyx mori protein disulfide isomerase (PDI) mRNA, complete cds
bmo-mir-2763-star	EF154334	534.4	1	240	534.4	Bombyx mori ELAV (elav) mRNA, complete cds
bmo-mir-2763-star	NM_001098367	534.4	1	244	534.4	Bombyx mori Elav protein (Elav), mRNA
bmo-mir-2733f	AB201471	534.3	1	248	534.3	Bombyx mori LpR1 mRNA for lipophorin receptor, complete cds
bmo-mir-2733f	AB201472	534.3	1	244	534.3	Bombyx mori LpR2 mRNA for lipophorin receptor, complete cds
bmo-mir-2733f	NM_001111340	534.3	1	120	534.3	Bombyx mori lipophorin receptor (Lpr), transcript variant 3, mRNA
bmo-mir-2733f	AB201473	534.3	1	152	534.3	Bombyx mori LpR3 mRNA for lipophorin receptor, complete cds
bmo-mir-2733f	AB201474	534.3	1	152	534.3	Bombyx mori LpR4 mRNA for lipophorin receptor, complete cds
bmo-mir-2766-star	AB190294	534.2	1	244	534.2	Bombyx mori Bm1cad mRNA for Bm1-cadherin, partial cds
bmo-mir-2763-star	NM_001046848	534	2	160	1013.1	Bombyx mori transcription factor-like protein (LOC693095), mRNA
bmo-mir-2763	AB271689	533	2	240	1006.4	Bombyx mori BmGOGAT mRNA for glutamate synthase, complete cds
bmo-mir-2763	NM_001048213	533	2	160	1006.4	Bombyx mori glutamate synthase (Gogat), mRNA
bmo-mir-2763	AY769314	532.7	1	160	532.7	Bombyx mori ribosomal protein SA (RpSA) mRNA, complete cds
bmo-mir-2763	NM_001112673	532.7	1	240	532.7	Bombyx mori ribosomal protein SA (Rpsa), mRNA
bmo-mir-2763	NM_001046914	532.7	1	152	532.7	Bombyx mori mRNA cap-binding protein eIF4E (LOC732913), mRNA
bmo-mir-2998	NM_001046854	532.2	1	252	532.2	Bombyx mori tetraspanin D107 (LOC693101), mRNA
bmo-mir-2998	NM_001105220	532.1	1	252	532.1	Bombyx mori mitochondrial ribosomal protein L54 (LOC100125602),
bmo-mir-2766-star	NM_001098285	531.9	1	240	531.9	Bombyx mori ADP-ribosylation factor (LOC778456), mRNA
bmo-mir-2998-star	NM_001098292	531.4	3	152	1509.8	Bombyx mori vacuolar H+ ATP synthase 16 kDa proteolipid subunit (LOC778463), mRNA
bmo-mir-2998-star	EU082222	531.4	3	244	1509.8	Bombyx mori vacuolar-type H+-ATPase subunit c (VATPc) mRNA, complete cds
bmo-mir-2998-star	NM_001046929	531.3	1	244	531.3	Bombyx mori vacuolar protein sorting 37B (LOC732929), mRNA
bmo-mir-375-star	NM_001046778	531	1	240	531	Bombyx mori eukaryotic translation termination factor 1 (LOC692937), mRNA
bmo-mir-2763-star	NM_001112760	530.8	1	240	530.8	Bombyx mori cytochrome b5 (LOC100127129), mRNA
bmo-mir-2763	NM_001046685	530.6	1	240	530.6	Bombyx mori ribonucleic acid binding protein S1 (LOC692840), mRNA
bmo-mir-2733a-2	AF325211	530.5	1	240	530.5	Bombyx mori protein disulfide isomerase (PDI) mRNA, complete cds
bmo-mir-2763-star	NM_001099842	530.3	1	244	530.3	Bombyx mori gloverin3 (Glv3), mRNA
bmo-mir-2763-star	AB289656	530.3	1	152	530.3	Bombyx mori glv3 mRNA forgloverin3, complete cds
bmo-mir-2998	AF287250	529.5	1	244	529.5	Bombyx mori calcineurin A (cna) mRNA, complete cds
bmo-mir-2998	NM_001043560	529.5	1	240	529.5	Bombyx mori calcineurin A (Cna), mRNA
bmo-mir-2998-star	NM_001099824	529	1	152	529	Bombyx mori GABA-gated chlorine channel alpha subunit (LOC100101200), mRNA
bmo-mir-2763	NM_001043366	528.6	1	248	528.6	Bombyx mori BmP109 (LOC692367), mRNA
bmo-mir-2763	NM_001099614	528.4	1	248	528.4	Bombyx mori proteasome 26S non-ATPase subunit 9 (LOC100101158), mRNA
bmo-mir-2733e-1	NM_001046834	528.4	1	248	528.4	Bombyx mori extramacrochaetae protein (LOC693081), mRNA
bmo-mir-2998	NM_001099810	528	1	244	528	Bombyx mori malate dehydrogenase (LOC100101182), mRNA
bmo-mir-2766-star	NM_001099808	528	1	252	528	Bombyx mori actin-depolymerizing factor 1 (LOC100101180), mRNA
bmo-mir-2733e-1	NM_001046783	527.9	1	252	527.9	Bombyx mori glycolipid transfer protein (LOC692943), mRNA
bmo-mir-2733a-2	NM_001046783	527.9	1	252	527.9	Bombyx mori glycolipid transfer protein (LOC692943), mRNA
bmo-mir-2733h	NM_001046783	527.9	1	252	527.9	Bombyx mori glycolipid transfer protein (LOC692943), mRNA
bmo-mir-2763	NM_001046932	527.5	1	252	527.5	Bombyx mori ELL complex EAP30 subunit (LOC732933), mRNA
bmo-mir-2733f	AF325211	527.5	1	252	527.5	Bombyx mori protein disulfide isomerase (PDI) mRNA, complete cds
bmo-mir-2998-star	AB232986	527.5	1	252	527.5	Bombyx mori nvd-Bm mRNA for Rieske-domain protein Neverland, complete cds
bmo-mir-2763	NM_001046992	527.3	1	252	527.3	Bombyx mori ornithine decarboxylase (LOC732996), mRNA
bmo-mir-2763-star	NM_001043379	527.2	1	252	527.2	Bombyx mori serine protease zymogen (proBAEEase) (LOC692384), mRNA
bmo-mir-2998-star	NM_001113271	527	1	252	527	Bombyx mori cytochrome c oxidase polypeptide Vb (LOC100134926), mRNA
bmo-mir-2998	NM_001111364	526.9	1	152	526.9	Bombyx mori NADPH cytochrome P450 reductase (Cpr), mRNA
bmo-mir-2998	AB042615	526.9	1	120	526.9	Bombyx mori bCPR mRNA for NADPH cytochrome P450 reductase, complete cds
bmo-mir-2763	NM_001047055	526.9	1	244	526.9	Bombyx mori peptidylprolyl isomerase (LOC733108), mRNA
bmo-mir-2763-star	NM_001046659	526.9	1	244	526.9	Bombyx mori exuperantia (LOC692812), mRNA
bmo-mir-2763	AB047486	526.6	1	244	526.6	Bombyx mori bmwcp7b mRNA for cuticle protein, complete cds
bmo-mir-2733g	NM_001046809	526.5	1	160	526.5	Bombyx mori GTP-binding nuclear protein Ran (LOC692970), mRNA
bmo-mir-2733b	AB201472	526.3	1	160	526.3	Bombyx mori LpR2 mRNA for lipophorin receptor, complete cds
bmo-mir-2733b	AB201471	526.3	1	244	526.3	Bombyx mori LpR1 mRNA for lipophorin receptor, complete cds
bmo-mir-2733b	AB201474	526.3	1	152	526.3	Bombyx mori LpR4 mRNA for lipophorin receptor, complete cds
bmo-mir-2733b	AB201473	526.3	1	244	526.3	Bombyx mori LpR3 mRNA for lipophorin receptor, complete cds
bmo-mir-2733b	NM_001111340	526.3	1	152	526.3	Bombyx mori lipophorin receptor (Lpr), transcript variant 3, mRNA
bmo-mir-2733h	AB201472	526.3	1	152	526.3	Bombyx mori LpR2 mRNA for lipophorin receptor, complete cds
bmo-mir-2733h	AB201471	526.3	1	252	526.3	Bombyx mori LpR1 mRNA for lipophorin receptor, complete cds
bmo-mir-2733h	NM_001111340	526.3	1	240	526.3	Bombyx mori lipophorin receptor (Lpr), transcript variant 3, mRNA
bmo-mir-2733h	AB201473	526.3	1	252	526.3	Bombyx mori LpR3 mRNA for lipophorin receptor, complete cds
bmo-mir-2733h	AB201474	526.3	1	244	526.3	Bombyx mori LpR4 mRNA for lipophorin receptor, complete cds
bmo-mir-2998-star	NM_001109925	526.1	1	240	526.1	Bombyx mori laccase 2 (Lac2), mRNA
bmo-mir-2763	NM_001098286	525.6	1	240	525.6	Bombyx mori h3 histone family 3a (LOC778457), mRNA
bmo-mir-375-star	NM_001046942	525	1	152	525	Bombyx mori ubiquitin-conjugating enzyme E2 (LOC732943), mRNA
bmo-mir-2763-star	NM_001046878	525	1	248	525	Bombyx mori peripheral-type benzodiazepine receptor (LOC732875), mRNA
bmo-mir-2763	NM_001043608	524.9	1	152	524.9	Bombyx mori glucosidase (LOC692627), mRNA
bmo-mir-2763	AB164193	524.7	1	252	524.7	Bombyx mori BmRLI mRNA for ribonuclease L inhibitor homolog, complete cds
bmo-mir-2763	NM_001043446	524.7	1	252	524.7	Bombyx mori ribonuclease L inhibitor homolog (Rli), mRNA
bmo-mir-2733b	AF325211	524.5	1	252	524.5	Bombyx mori protein disulfide isomerase (PDI) mRNA, complete cds
bmo-mir-2763	NM_001114985	524.4	1	252	524.4	Bombyx mori juvenile hormone resistence protein II (LOC100141425), mRNA
bmo-mir-2763-star	D86601	524.2	1	244	524.2	Bombyx mori BmVLG mRNA, complete cds
bmo-mir-2733f	NM_001046783	523.9	1	252	523.9	Bombyx mori glycolipid transfer protein (LOC692943), mRNA
bmo-mir-2733a-2	NM_001111340	523.3	1	240	523.3	Bombyx mori lipophorin receptor (Lpr), transcript variant 3, mRNA
bmo-mir-2733a-2	AB201474	523.3	1	160	523.3	Bombyx mori LpR4 mRNA for lipophorin receptor, complete cds
bmo-mir-2733a-2	AB201471	523.3	1	248	523.3	Bombyx mori LpR1 mRNA for lipophorin receptor, complete cds
bmo-mir-2733a-2	AB201473	523.3	1	248	523.3	Bombyx mori LpR3 mRNA for lipophorin receptor, complete cds
bmo-mir-2733a-2	AB201472	523.3	1	252	523.3	Bombyx mori LpR2 mRNA for lipophorin receptor, complete cds
bmo-mir-2766	NM_001046667	523.3	1	244	523.3	Bombyx mori hydroxyacyl-coenzyme A dehydrogenase (LOC692820), mRNA
bmo-mir-2766	NM_001046853	523.3	1	244	523.3	Bombyx mori serine protease inhibitor serpin (LOC693100), mRNA
bmo-mir-2733d	NM_001046809	522.5	1	244	522.5	Bombyx mori GTP-binding nuclear protein Ran (LOC692970), mRNA
bmo-mir-2733e-1	AB201473	522.3	1	244	522.3	Bombyx mori LpR3 mRNA for lipophorin receptor, complete cds
bmo-mir-2733e-1	AB201472	522.3	1	240	522.3	Bombyx mori LpR2 mRNA for lipophorin receptor, complete cds
bmo-mir-2733e-1	AB201474	522.3	1	244	522.3	Bombyx mori LpR4 mRNA for lipophorin receptor, complete cds
bmo-mir-2733e-1	NM_001111340	522.3	1	244	522.3	Bombyx mori lipophorin receptor (Lpr), transcript variant 3, mRNA
bmo-mir-2733e-1	AB201471	522.3	1	244	522.3	Bombyx mori LpR1 mRNA for lipophorin receptor, complete cds
bmo-mir-2733g	NM_001043391	522.2	1	152	522.2	Bombyx mori soluble alkaline phosphatase (S-alp), mRNA
bmo-mir-2733g	AB013386	522.2	1	240	522.2	Bombyx mori s-Alp mRNA for soluble alkaline phosphatase, complete cds
bmo-mir-2763-star	NM_001099839	521.4	1	252	521.4	Bombyx mori MLE protein (LOC100101216), mRNA
bmo-mir-3001	NM_001046857	521.3	1	252	521.3	Bombyx mori G protein pathway suppressor 1 (LOC693104), mRNA
bmo-mir-2733d	NM_001111340	521.3	1	252	521.3	Bombyx mori lipophorin receptor (Lpr), transcript variant 3, mRNA
bmo-mir-2733d	AB201474	521.3	1	252	521.3	Bombyx mori LpR4 mRNA for lipophorin receptor, complete cds
bmo-mir-2733d	AB201472	521.3	1	252	521.3	Bombyx mori LpR2 mRNA for lipophorin receptor, complete cds
bmo-mir-2733d	AB201471	521.3	1	312	521.3	Bombyx mori LpR1 mRNA for lipophorin receptor, complete cds
bmo-mir-2733d	AB201473	521.3	1	252	521.3	Bombyx mori LpR3 mRNA for lipophorin receptor, complete cds
bmo-mir-2763	AB047558	520.7	1	244	520.7	Bombyx mori Bm-GCY mRNA for receptor type guanylyl cyclase, complete cds
bmo-mir-2763	NM_001043405	520.7	1	244	520.7	Bombyx mori receptor type guanylyl cyclase (-gcy), mRNA
bmo-mir-2763	NM_001043507	520.2	1	244	520.2	Bombyx mori ras protein (Ras3), mRNA
bmo-mir-2763	AB170011	520.2	1	244	520.2	Bombyx mori ras3 mRNA for ras protein, complete cds
bmo-mir-2998-star	AB186518	520.2	1	152	520.2	Bombyx mori BmOR-16 mRNA for olfactory receptor-like receptor, complete cds
bmo-mir-2763	AB072307	520.1	1		520.1	Bombyx mori bmtub1 mRNA for beta-tubulin, complete cds
bmo-mir-2763	NM_001043422	520.1	1	312	520.1	Bombyx mori beta-tubulin (Tub1), mRNA
bmo-mir-2998-star	NM_001046786	520.1	1	320	520.1	Bombyx mori lectin 4 C-type lectin (LOC692946), mRNA
bmo-mir-2763	NM_001099831	519.9	1	312	519.9	Bombyx mori farnesyl diphosphate synthase 2 (Fpps2_bm), mRNA
bmo-mir-2763	AB274996	519.9	1	320	519.9	Bombyx mori FPPS2_Bm mRNA for farnesyl diphosphate synthase 2, complete cds
bmo-mir-2763-star	DQ350890	519.7	1	312	519.7	Bombyx mori achaete-scute-like protein (ASH1) gene, complete cds
bmo-mir-2998	NM_001046803	519.5	1	320	519.5	Bombyx mori phosphoribosyl pyrophosphate synthetase (LOC692963), mRNA
bmo-mir-2998-star	NM_001046796	519.5	1	312	519.5	Bombyx mori nucleoplasmin (LOC692956), mRNA
bmo-mir-2998-star	NM_001043546	519.5	1	320	519.5	Bombyx mori insulin receptor-like protein precursor (Bir), mRNA
bmo-mir-2998-star	AF025542	519.5	1	320	519.5	AF025542 Bombyx mori insulin receptor-like protein precursor (BIR) mRNA, complete cds
bmo-mir-2998-star	AY769951	519.4	1	312	519.4	Bombyx mori noki (noki) mRNA, complete cds
bmo-mir-2998-star	NM_001046721	519.1	1	252	519.1	Bombyx mori erythrocyte carbonic anhydrase (LOC692876), mRNA
bmo-mir-2998-star	NM_001046930	519	1	312	519	Bombyx mori BET1-like protein (LOC732930), mRNA
bmo-mir-2766	NM_001043372	518.6	1	312	518.6	Bombyx mori heat shock 70 kD protein cognate (LOC692373), mRNA
bmo-mir-2763	NM_001043565	518.5	1	312	518.5	Bombyx mori cecropin CBM1 (LOC692582), mRNA
bmo-mir-2763	AF332551	518.3	1	312	518.3	Bombyx mori orphan nuclear receptor E75C (E75) mRNA, complete cds
bmo-mir-2733d	AB013386	518.2	1	312	518.2	Bombyx mori s-Alp mRNA for soluble alkaline phosphatase, complete cds
bmo-mir-2733d	NM_001043391	518.2	1	244	518.2	Bombyx mori soluble alkaline phosphatase (S-alp), mRNA
bmo-mir-2763-star	NM_001046646	518.2	1	244	518.2	Bombyx mori cyclin-dependent kinase regulatory subunit (LOC692799), mRNA
bmo-mir-2763-star	NM_001046645	518.2	1	320	518.2	Bombyx mori cytidine deaminase (LOC692798), mRNA
bmo-mir-2998	NM_001046996	517.7	1	244	517.7	Bombyx mori SCF apoptosis response protein (LOC733000), mRNA
bmo-mir-2766	NM_001046862	517.6	1	312	517.6	Bombyx mori ras-related protein 2 (LOC693109), mRNA
bmo-mir-2733b	NM_001099614	517.4	1	312	517.4	Bombyx mori proteasome 26S non-ATPase subunit 9 (LOC100101158), mRNA
bmo-mir-2763	NM_001123029	517.1	1	320	517.1	Bombyx mori carboxylesterase CarE-8 (Care-8), mRNA
bmo-mir-2998	NM_001114863	516.9	1	312	516.9	Bombyx mori glycerol kinase (Gk), mRNA
bmo-mir-2998	AB164062	516.9	1	312	516.9	Bombyx mori BmGK mRNA for glycerol kinase, complete cds
bmo-mir-2763	AB024905	516.9	1	312	516.9	Bombyx mori mRNA for nuclear hormone receptor E75B, complete cds
bmo-mir-2763	AB024904	516.9	1	312	516.9	Bombyx mori mRNA for nuclear hormone receptor E75 A, complete cds
bmo-mir-3001	NM_001046740	516.6	1	312	516.6	Bombyx mori presenilin enhancer (LOC692897), mRNA
bmo-mir-2998-star	AB444138	516.3	1	244	516.3	Bombyx mori BmLEL-2 mRNA for low-expression lectin 2, complete cds
bmo-mir-2763	NM_001046645	516	1	252	516	Bombyx mori cytidine deaminase (LOC692798), mRNA
bmo-mir-375-star	NM_001046755	515.8	1	252	515.8	Bombyx mori triacylglycerol lipase (LOC692912), mRNA
bmo-mir-2763-star	NM_001114870	515.8	1	240	515.8	Bombyx mori cell death activator CIDE-B (Cide-b), mRNA
bmo-mir-2998-star	NM_001046681	515.5	1	312	515.5	Bombyx mori proteasome zeta subunit (LOC692836), mRNA
bmo-mir-2763-star	NM_001099838	515.3	2	252	1009.6	Bombyx mori MSL3 protein (LOC100101215), mRNA
bmo-mir-2998	AB073673	514.9	1	240	514.9	Bombyx mori BmSP mRNA for serine protease, complete cds
bmo-mir-2998	NM_001043426	514.9	1	240	514.9	Bombyx mori serine protease (Sp), mRNA
bmo-mir-2763-star	NM_001046773	514.9	1	252	514.9	Bombyx mori chromatin modifying protein 1b (LOC692931), mRNA
bmo-mir-2763	NM_001099824	514.2	1	252	514.2	Bombyx mori GABA-gated chlorine channel alpha subunit (LOC100101200), mRNA
bmo-mir-2998-star	NM_001046894	514.2	1	244	514.2	Bombyx mori elongation factor Ts (LOC732893), mRNA
bmo-mir-2998	NM_001046823	513.8	1	244	513.8	Bombyx mori Wibg protein (LOC692986), mRNA
bmo-mir-2766-star	AB438202	513.5	2	248	1002.5	Bombyx mori basic helix-loop-helix type transcription factor
bmo-mir-2733f	NM_001046834	513.4	1	244	513.4	Bombyx mori extramacrochaetae protein (LOC693081), mRNA
bmo-mir-2998-star	S77548	513.1	1	320	513.1	chitooligosaccharidolytic beta-N-acetylglucosaminidase=beta 1 enzyme
bmo-mir-2998	AB210111	512.9	1	320	512.9	Bombyx mori erp57 mRNA for protein disulfide-isomerase like protein ERp57,
bmo-mir-2998	NM_001046638	512.7	1	244	512.7	Bombyx mori 6-pyruvoyltetrahydropterin synthase (LOC692791), mRNA
bmo-mir-2766	AB048208	512.5	1	252	512.5	Bombyx mori BmNep-L mRNA for neutral endopeptidase 24
bmo-mir-2766	NM_001043494	512.5	1	252	512.5	Bombyx mori neutral endopeptidase 24
bmo-mir-2763	AB274994	512.3	1	252	512.3	Bombyx mori IPPI_Bm mRNA for isopentenyl diphosphate isomerase, complete cds
bmo-mir-2763	NM_001102462	512.3	1	252	512.3	Bombyx mori isopentenyl-diphosphate delta isomerase (Ippi_bm), mRNA
bmo-mir-2733g	AB201474	512.3	1	240	512.3	Bombyx mori LpR4 mRNA for lipophorin receptor, complete cds
bmo-mir-2733g	AB201473	512.3	1	240	512.3	Bombyx mori LpR3 mRNA for lipophorin receptor, complete cds
bmo-mir-2733g	AB201472	512.3	1	244	512.3	Bombyx mori LpR2 mRNA for lipophorin receptor, complete cds
bmo-mir-2733g	AB201471	512.3	1	244	512.3	Bombyx mori LpR1 mRNA for lipophorin receptor, complete cds
bmo-mir-2733g	NM_001111340	512.3	1	312	512.3	Bombyx mori lipophorin receptor (Lpr), transcript variant 3, mRNA
bmo-mir-3001	U07847	512.2	1	240	512.2	BMAMYNLTRR Bombyx mori truncated alpha-amylase (amy) gene,
bmo-mir-2763-star	NM_001046818	511.8	1	320	511.8	Bombyx mori mitochondrial thioredoxin 2 (LOC692981),
bmo-mir-2998-star	NM_001099836	511.7	2	320	998.6	Bombyx mori MSL1 protein (LOC100101213), mRNA
bmo-mir-2763-star	EU344910	511.7	1	312	511.7	Bombyx mori hydroxypyruvate isomerase (hyi) mRNA, complete cds
bmo-mir-2763-star	NM_001047006	511.7	1	248	511.7	Bombyx mori hydroxypyruvate isomerase (Hyi), mRNA
bmo-mir-2998-star	NM_001046707	511.7	1	312	511.7	Bombyx mori peptidyl-prolyl cis-trans isomerase (LOC692862), mRNA
bmo-mir-2998-star	NM_001047054	511.6	1	252	511.6	Bombyx mori mitochondrial import inner membrane translocase subunit Tim9A (LOC733107),
bmo-mir-2998	NM_001043532	511.4	1	252	511.4	Bombyx mori protein disulfide-isomerase like protein ERp57 (Erp57), mRNA
bmo-mir-2763	NM_001043508	511.2	2	248	994.5	Bombyx mori ras oncoprotein (Bras1), mRNA
bmo-mir-3000	AF426830	511.2	1	240	511.2	Bombyx mori ecdysone response nuclear receptor Ftz-F1 (ftz-f1) mRNA, complete cds
bmo-mir-2998-star	AB031208	511.2	1	320	511.2	Bombyx mori gene for annexin IX-C, annexin IX-B, annexin IX-A
bmo-mir-2998-star	NM_001043376	511.2	1	152	511.2	Bombyx mori Annexin IX (LOC692381), transcript variant A, mRNA
bmo-mir-375-star	NM_001047019	510.8	1	312	510.8	Bombyx mori 26S proteasome regulatory ATPase subunit 10B (LOC733024), mRNA
bmo-mir-2998	NM_001099814	510.7	1	240	510.7	Bombyx mori abnormal wing disc-like protein (LOC100101186), mRNA
bmo-mir-2763	NM_001046970	510.7	1	244	510.7	Bombyx mori glutathione transferase o1 (LOC732973), mRNA
bmo-mir-2766-star	NM_001043533	510.6	1	252	510.6	Bombyx mori carotenoid-binding protein (Cbp), transcript variant 1, mRNA
bmo-mir-2766-star	AB211534	510.6	1	312	510.6	Bombyx mori mRNA for putative cholesterol transporter BmStart1,
bmo-mir-2766-star	AB263201	510.6	1	320	510.6	Bombyx mori CBP mRNA for carotenoid-binding protein, complete cds, strain: N4
bmo-mir-2998	NM_001046965	509.9	1	320	509.9	Bombyx mori chymotrypsin-like serine protease (LOC732967), mRNA
bmo-mir-3001	NM_001044217	509.5	1	244	509.5	Bombyx mori cadherin-like membrane protein (Btr175), mRNA
bmo-mir-3001	AB026260	509.5	1	312	509.5	Bombyx mori btr175 mRNA for cadherin-like membrane protein, complete cds
bmo-mir-375-star	NM_001099810	509.4	1	252	509.4	Bombyx mori malate dehydrogenase (LOC100101182), mRNA
bmo-mir-2733g	NM_001046861	509.1	1	252	509.1	Bombyx mori mitochondrial prohibitin complex protein 2 (LOC693108),
bmo-mir-2733d	NM_001046861	509.1	1	252	509.1	Bombyx mori mitochondrial prohibitin complex protein 2 (LOC693108),
bmo-mir-2766	NM_001046659	509.1	1	252	509.1	Bombyx mori exuperantia (LOC692812), mRNA
bmo-mir-2763-star	NM_001046783	509.1	1	240	509.1	Bombyx mori glycolipid transfer protein (LOC692943), mRNA
bmo-mir-2998-star	NM_001046644	509	1	244	509	Bombyx mori chaperonin containing t-complex polypeptide 1 beta subunit (LOC692797), mRNA
bmo-mir-2763-star	NM_001043560	508.4	1	240	508.4	Bombyx mori calcineurin A (Cna), mRNA
bmo-mir-2763-star	DQ515930	508.4	1	312	508.4	Bombyx mori strain NB F-actin bundling protein (abp) mRNA, partial cds
bmo-mir-2763-star	AF287250	508.4	1	312	508.4	Bombyx mori calcineurin A (cna) mRNA, complete cds
bmo-mir-2763	NM_001047011	508.2	1	252	508.2	Bombyx mori muscular protein 20 (LOC733016), mRNA
bmo-mir-2998	NM_001123340	508	1	312	508	Bombyx mori tubulointerstitial nephritis antigen (Tinag), mRNA
bmo-mir-3001	AY763110	508	1	312	508	Bombyx mori SOP2 (sop2) mRNA, complete cds
bmo-mir-2733b	D16683	507.9	1	252	507.9	BMOSHOWA Bombyx mori mRNA, homeobox gene caudal (cad) homologue, complete cds
bmo-mir-2763-star	NM_001046796	507.9	1	244	507.9	Bombyx mori nucleoplasmin (LOC692956), mRNA
bmo-mir-2763	AY769297	507.8	1	252	507.8	Bombyx mori ribosomal protein L27A (RpL27A) mRNA, complete cds
bmo-mir-2763	NM_001046648	507.3	1	244	507.3	Bombyx mori cystathionine gamma-lyase (LOC692801), mRNA
bmo-mir-2998-star	NM_001099613	507.2	1	244	507.2	Bombyx mori eukaryotic translation initiation factor 1A (LOC100101157), mRNA
bmo-mir-2763	NM_001127719	507	1	240	507	Bombyx mori carboxylesterase CarE-12 (Care-12), mRNA
bmo-mir-2763	NM_001046921	507	1	252	507	Bombyx mori peroxiredoxin (LOC732921), mRNA
bmo-mir-375-star	DQ350890	506.9	2	248	1009.2	Bombyx mori achaete-scute-like protein (ASH1) gene, complete cds
bmo-mir-2998-star	NM_001043365	506.8	1	248	506.8	Bombyx mori Bm trachealess (LOC692366), mRNA
bmo-mir-2733b	AB047558	506.7	1	244	506.7	Bombyx mori Bm-GCY mRNA for receptor type guanylyl cyclase, complete cds
bmo-mir-2733b	NM_001043405	506.7	1	244	506.7	Bombyx mori receptor type guanylyl cyclase (-gcy), mRNA
bmo-mir-2998	NM_001102463	506.1	1	240	506.1	Bombyx mori lactate dehydrogenase (Ldh), mRNA
bmo-mir-2998	EU000385	506.1	1	312	506.1	Bombyx mori lactate dehydrogenase (LDH) mRNA, complete cds
bmo-mir-2763	NM_001047039	506	1	252	506	Bombyx mori thioesterase superfamily member 2 (LOC733047), mRNA
bmo-mir-2733h	NM_001043405	505.7	1	312	505.7	Bombyx mori receptor type guanylyl cyclase (-gcy), mRNA
bmo-mir-2733h	AB047558	505.7	1	312	505.7	Bombyx mori Bm-GCY mRNA for receptor type guanylyl cyclase, complete cds
bmo-mir-2998-star	AB164389	505.7	1	312	505.7	Bombyx mori BmDHR-4 mRNA for diapause hormone receptor-4, complete cds
bmo-mir-2998-star	AB164386	505.7	1	312	505.7	Bombyx mori BmDHR-1 mRNA for diapause hormone receptor-1, complete cds
bmo-mir-2998-star	AB164388	505.7	1	244	505.7	Bombyx mori BmDHR-3 mRNA for diapause hormone receptor-3, complete cds
bmo-mir-2998-star	NM_001043448	505.7	1	312	505.7	Bombyx mori diapause hormone receptor-1 (Dhr-1), mRNA
bmo-mir-2998-star	AB032466	505.5	1	312	505.5	Bombyx mori mRNA for seven-up beta, partial cds
bmo-mir-2733a-2	NM_001099614	505.4	1	320	505.4	Bombyx mori proteasome 26S non-ATPase subunit 9 (LOC100101158), mRNA
bmo-mir-3000	AB267807	504.9	1	252	504.9	Bombyx mori CRABP mRNA for cellular retinoic acid binding protein, complete cds
bmo-mir-3001	NM_001046825	504.6	1	252	504.6	Bombyx mori aldehyde dehydrogenase (LOC692988), mRNA
bmo-mir-2998	NM_001098361	503.7	1	244	503.7	Bombyx mori enolase (LOC100037426), mRNA
bmo-mir-2733a-2	AB047558	503.7	1	248	503.7	Bombyx mori Bm-GCY mRNA for receptor type guanylyl cyclase, complete cds
bmo-mir-2733a-2	NM_001043405	503.7	1	248	503.7	Bombyx mori receptor type guanylyl cyclase (-gcy), mRNA
bmo-mir-2998-star	AB164387	503.7	1	248	503.7	Bombyx mori BmDHR-2 mRNA for diapause hormone receptor-2, complete cds
bmo-mir-2763	NM_001123341	503.6	1	244	503.6	Bombyx mori fringe (Fng), mRNA
bmo-mir-2763	AB360592	503.6	1	252	503.6	Bombyx mori fng mRNA for fringe, complete cds
bmo-mir-2763	AB219449	503.4	1	244	503.4	Bombyx mori BmBR-C gene for Broad-Complex isoform Z2,
bmo-mir-2999	NM_001046728	503.4	1	244	503.4	Bombyx mori 2-hydroxyphytanoyl-CoA lyase (LOC692884), mRNA
bmo-mir-2733f	NM_001043571	503.4	1	252	503.4	Bombyx mori allatostatin preprohormone (LOC692588), mRNA
bmo-mir-2763-star	NM_001046716	503.1	1	240	503.1	Bombyx mori cAMP responsive element binding protein 1 (Creb1), mRNA
bmo-mir-2763	NM_001099847	502.6	1	240	502.6	Bombyx mori tal-like protein 1A (LOC100101224), mRNA
bmo-mir-3001	U06073	502.4	1	252	502.4	BMU06073 Bombyx mori 703 RXR type hormone receptor (BmCF1) mRNA, complete cds
bmo-mir-2763-star	NM_001098289	502.4	1	252	502.4	Bombyx mori annexin (LOC778459), transcript variant 2, mRNA
bmo-mir-2998	S77548	502.3	1	240	502.3	chitooligosaccharidolytic beta-N-acetylglucosaminidase=beta 1 enzyme
bmo-mir-2998-star	NM_001046968	502.3	1	312	502.3	Bombyx mori eukaryotic translation initiation factor 3 subunit 2 beta (LOC732970), mRNA
bmo-mir-2998-star	NM_001046903	502.2	1	312	502.2	Bombyx mori Rab7 (LOC732902), mRNA
bmo-mir-375-star	NM_001114870	501.6	1	312	501.6	Bombyx mori cell death activator CIDE-B (Cide-b), mRNA
bmo-mir-2733h	NM_001099614	501.4	1	312	501.4	Bombyx mori proteasome 26S non-ATPase subunit 9 (LOC100101158), mRNA
bmo-mir-2998	NM_001047044	501.3	1	240	501.3	Bombyx mori S-adenosylmethionine synthetase (LOC733097), mRNA
bmo-mir-2763	U06073	501.2	1	240	501.2	BMU06073 Bombyx mori 703 RXR type hormone receptor (BmCF1) mRNA, complete cds
bmo-mir-3001	AB072308	501.1	1	248	501.1	Bombyx mori bmtub2 mRNA for beta-tubulin, complete cds
bmo-mir-3001	NM_001043499	501.1	1	252	501.1	Bombyx mori beta-tubulin (Tub2), mRNA
bmo-mir-2763	AB017522	500.9	1	252	500.9	Bombyx mori mRNA for Esterase-like protein (ESR-LP), partial cds
bmo-mir-2763	NM_001046674	500.7	1	244	500.7	Bombyx mori NIPSNAP protein (LOC692829), mRNA
bmo-mir-2766-star	DQ648527	500.7	1	252	500.7	Bombyx mori polyadenylate binding protein 2 (PABN1) mRNA, complete cds
bmo-mir-2998-star	NM_001043557	500.7	1	252	500.7	Bombyx mori acyl-CoA binding protein (LOC692574), mRNA
bmo-mir-2733a-2	NM_001046803	500.5	1	248	500.5	Bombyx mori phosphoribosyl pyrophosphate synthetase (LOC692963), mRNA
bmo-mir-2733b	NM_001046803	500.5	1	312	500.5	Bombyx mori phosphoribosyl pyrophosphate synthetase (LOC692963), mRNA
bmo-mir-3001	NM_001046721	500.4	1	240	500.4	Bombyx mori erythrocyte carbonic anhydrase (LOC692876), mRNA
bmo-mir-375-star	AB194271	500.4	1	252	500.4	Bombyx mori BmADAMTS-like mRNA for A disintegrin and metalloproteinase with thrombospondin
bmo-mir-375-star	NM_001043470	500.4	1	240	500.4	Bombyx mori A disintegrin and metalloproteinase with thrombospondin
bmo-mir-2733d	NM_001047008	500.3	1	240	500.3	Bombyx mori insulin-related peptide binding protein (LOC733013), mRNA
bmo-mir-2763-star	NM_001046685	500	1	248	500	Bombyx mori ribonucleic acid binding protein S1 (LOC692840), mRNA
bmo-mir-2998-star	M76430	499.9	1	248	499.9	BMOFLCEG Bombyx mori fibroin light-chain (Fib-L) gene, complete cds
bmo-mir-2766-star	NM_001046681	499.6	1	244	499.6	Bombyx mori proteasome zeta subunit (LOC692836), mRNA
bmo-mir-2999	EF620927	499.1	1	120	499.1	Bombyx mori achaete-scute-like protein ASH2 (ASH2) mRNA, complete cds
bmo-mir-2999	NM_001105222	499.1	1	120	499.1	Bombyx mori achaete-scute-like protein ASH2 (Ash2), mRNA
bmo-mir-2998-star	NM_001046678	498.9	1	252	498.9	Bombyx mori perilipin (LOC692833), mRNA
bmo-mir-2733e-1	AF325211	498.5	1	252	498.5	Bombyx mori protein disulfide isomerase (PDI) mRNA, complete cds
bmo-mir-2763	NM_001047052	497.9	1	252	497.9	Bombyx mori eukaryotic translation initiation factor 6 (LOC733105), mRNA
bmo-mir-2763	NM_001046782	497.9	1	244	497.9	Bombyx mori histone H1 (LOC692942), mRNA
bmo-mir-3001	NM_001047029	497.9	1	244	497.9	Bombyx mori U2 small nuclear ribonucleoprotein auxiliary factor 2 (LOC733037), mRNA
bmo-mir-2733e-1	D16683	497.9	1	244	497.9	BMOSHOWA Bombyx mori mRNA, homeobox gene caudal (cad) homologue, complete cds
bmo-mir-2763	NM_001046904	497.8	1	240	497.8	Bombyx mori RAN binding protein (LOC732903), mRNA
bmo-mir-2998-star	AB245966	497.8	1	240	497.8	Bombyx mori aqp mRNA for aquaporin, complete cds
bmo-mir-2998-star	NM_001112757	497.8	1	244	497.8	Bombyx mori aquaporin (LOC100127126), mRNA
bmo-mir-2998	NM_001043433	497.6	1	244	497.6	Bombyx mori Gq-like G protein alpha subunit (LOC692442), mRNA
bmo-mir-375-star	NM_001043556	497.5	1	252	497.5	Bombyx mori serpin-2 (LOC692573), mRNA
bmo-mir-375-star	NM_001043507	497.5	1	244	497.5	Bombyx mori ras protein (Ras3), mRNA
bmo-mir-375-star	AB170011	497.5	1	252	497.5	Bombyx mori ras3 mRNA for ras protein, complete cds
bmo-mir-2733b	NM_001046861	497.1	1	252	497.1	Bombyx mori mitochondrial prohibitin complex protein 2 (LOC693108),
bmo-mir-2998-star	AB365598	496.7	1	244	496.7	Bombyx mori nsd-2 mRNA for putative amino acid transporter,
bmo-mir-2998-star	AB365597	496.7	1	244	496.7	Bombyx mori +nsd-2 mRNA for putative amino acid transporter, complete cds, strain: No
bmo-mir-2733f	NM_001046809	496.5	1	248	496.5	Bombyx mori GTP-binding nuclear protein Ran (LOC692970), mRNA
bmo-mir-2733h	NM_001046803	496.5	1	248	496.5	Bombyx mori phosphoribosyl pyrophosphate synthetase (LOC692963), mRNA
bmo-mir-2763	NM_001046911	496.3	1	252	496.3	Bombyx mori phosphoribosylaminoimidazole carboxylase (LOC732910), mRNA
bmo-mir-2763	NM_001043385	496.2	1	312	496.2	Bombyx mori cathepsin B (LOC692390), mRNA
bmo-mir-3000	NM_001046841	496.2	1	312	496.2	Bombyx mori presenilin-like signal peptide peptidase (LOC693088), mRNA
bmo-mir-2763	NM_001043622	496.1	1	312	496.1	Bombyx mori will die slowly (Wds), mRNA
bmo-mir-2998-star	NM_001046755	496	1	240	496	Bombyx mori triacylglycerol lipase (LOC692912), mRNA
bmo-mir-2763	NM_001105222	495.4	1	320	495.4	Bombyx mori achaete-scute-like protein ASH2 (Ash2), mRNA
bmo-mir-2763	EF620927	495.4	1	320	495.4	Bombyx mori achaete-scute-like protein ASH2 (ASH2) mRNA, complete cds
bmo-mir-3001	AB201473	495.4	1	252	495.4	Bombyx mori LpR3 mRNA for lipophorin receptor, complete cds
bmo-mir-3001	AB201474	495.4	1	240	495.4	Bombyx mori LpR4 mRNA for lipophorin receptor, complete cds
bmo-mir-3001	NM_001111340	495.4	1	240	495.4	Bombyx mori lipophorin receptor (Lpr), transcript variant 3, mRNA
bmo-mir-3001	AB201471	495.4	1	252	495.4	Bombyx mori LpR1 mRNA for lipophorin receptor, complete cds
bmo-mir-3001	AB201472	495.4	1	240	495.4	Bombyx mori LpR2 mRNA for lipophorin receptor, complete cds
bmo-mir-2733f	NM_001099614	495.4	1	244	495.4	Bombyx mori proteasome 26S non-ATPase subunit 9 (LOC100101158), mRNA
bmo-mir-2733e-1	NM_001046861	495.1	1	248	495.1	Bombyx mori mitochondrial prohibitin complex protein 2 (LOC693108),
bmo-mir-2763	NM_001046900	494.9	1	248	494.9	Bombyx mori nascent polypeptide associated complex protein alpha subunit (LOC732899), mRNA
bmo-mir-2733f	AB013386	494.2	1	252	494.2	Bombyx mori s-Alp mRNA for soluble alkaline phosphatase, complete cds
bmo-mir-2733f	NM_001043391	494.2	1	244	494.2	Bombyx mori soluble alkaline phosphatase (S-alp), mRNA
bmo-mir-2733a-2	NM_001046861	494.1	1	244	494.1	Bombyx mori mitochondrial prohibitin complex protein 2 (LOC693108),
bmo-mir-2733h	NM_001046861	494.1	1	240	494.1	Bombyx mori mitochondrial prohibitin complex protein 2 (LOC693108),
bmo-mir-2999	NM_001046769	494	1	240	494	Bombyx mori calmodulin (LOC692927), mRNA
bmo-mir-2733e-1	AF281073	493.7	1	244	493.7	AF281073 Bombyx mori inhibitor of apoptosis protein (IAP) mRNA, complete cds
bmo-mir-2733e-1	NM_001043559	493.7	1	244	493.7	Bombyx mori inhibitor of apoptosis protein (Iap), mRNA
bmo-mir-2998-star	NM_001046891	493.5	1	152	493.5	Bombyx mori cytidylate kinase (LOC732890), mRNA
bmo-mir-3001	AB060275	493.3	1	244	493.3	Bombyx mori hsp90 mRNA for 90-kDa heat shock protein, complete cds
bmo-mir-3001	NM_001043411	493.3	1	252	493.3	Bombyx mori 90-kDa heat shock protein (Hsp90), mRNA
bmo-mir-2763-star	AB211534	493.1	1	252	493.1	Bombyx mori mRNA for putative cholesterol transporter BmStart1,
bmo-mir-2763-star	NM_001043533	493.1	1	252	493.1	Bombyx mori carotenoid-binding protein (Cbp), transcript variant 1, mRNA
bmo-mir-2763-star	AB263201	493.1	1	248	493.1	Bombyx mori CBP mRNA for carotenoid-binding protein, complete cds, strain: N4
bmo-mir-2733e-1	AB031074	493	1	240	493	Bombyx mori BmCHHL mRNA, complete cds
bmo-mir-2733e-1	NM_001112669	493	1	244	493	Bombyx mori CHH-like protein (Chhl), mRNA
bmo-mir-2763-star	AB194271	493	1	252	493	Bombyx mori BmADAMTS-like mRNA for A disintegrin and metalloproteinase
bmo-mir-2763-star	NM_001043470	493	1	244	493	Bombyx mori A disintegrin and metalloproteinase with thrombospondin
bmo-mir-2999	NM_001046765	492.9	1	252	492.9	Bombyx mori adenylate cyclase (LOC692922), mRNA
bmo-mir-2998-star	NM_001046878	492.9	1	244	492.9	Bombyx mori peripheral-type benzodiazepine receptor (LOC732875), mRNA
bmo-mir-3001	NM_001043315	492.8	1	248	492.8	Bombyx mori sex-lethal (Sxl), mRNA
bmo-mir-3001	DQ209268	492.8	1	240	492.8	Bombyx mori sex-lethal isoform 1 (Sxl-1) mRNA, complete cds
bmo-mir-2763	NM_001099843	492.4	1	252	492.4	Bombyx mori zinc finger protein NANOS-P (Nanosp), mRNA
bmo-mir-2763	AB306295	492.4	1	152	492.4	Bombyx mori nanosP mRNA for zinc finger protein NANOS-P, complete cds
bmo-mir-2998	NM_001043502	492.3	1	240	492.3	Bombyx mori fatty-acyl reductase (Far), mRNA
bmo-mir-2998	AB104896	492.3	1	248	492.3	Bombyx mori FAR mRNA for fatty-acyl reductase, complete cds, strain: P50
bmo-mir-2763	NM_001047058	492.3	1	244	492.3	Bombyx mori 60S ribosomal protein L7/l12 precursor (LOC733111), mRNA
bmo-mir-2763	NM_001043541	491.9	1	244	491.9	Bombyx mori attacin (LOC692555), mRNA
bmo-mir-2763-star	NM_001098286	491.9	1	252	491.9	Bombyx mori h3 histone family 3a (LOC778457), mRNA
bmo-mir-375	U07847	491.6	1	252	491.6	BMAMYNLTRR Bombyx mori truncated alpha-amylase (amy) gene,
bmo-mir-3001	NM_001043432	491.6	1	252	491.6	Bombyx mori Y-box protein (Ybp), mRNA
bmo-mir-3001	AB098537	491.6	1	252	491.6	Bombyx mori BYB mRNA for Y-box protein, complete cds
bmo-mir-2998-star	NM_001046693	491.5	1	320	491.5	Bombyx mori transketolase (LOC692848), mRNA
bmo-mir-2766-star	NM_001110343	491.3	1	320	491.3	Bombyx mori P-element somatic inhibitor (Psi), mRNA
bmo-mir-2766-star	AB302394	491.3	1	244	491.3	Bombyx mori BmPSI mRNA for Bombyx homolog of P-element somatic inhibitor, complete cds
bmo-mir-2766-star	NM_001043436	490.9	1	244	490.9	Bombyx mori juvenile hormone acid methyltransferase (Jhamt), mRNA
bmo-mir-2766-star	AB113578	490.9	1	244	490.9	Bombyx mori JHAMT mRNA for juvenile hormone acid methyltransferase, complete cds
bmo-mir-2998	AJ715870	490.5	1	240	490.5	Bombyx mori mRNA for eukaryotic translation initiation factor 2 gamma subunit (eIF2g gene)
bmo-mir-2999	U06073	490.2	1	240	490.2	BMU06073 Bombyx mori 703 RXR type hormone receptor (BmCF1) mRNA, complete cds
bmo-mir-2763-star	NM_001046852	489.8	1	244	489.8	Bombyx mori NADH-ubiquinone oxidoreductase subunit B14
bmo-mir-2998-star	NM_001099806	489.4	1	252	489.4	Bombyx mori small nuclear ribonucleoprotein protein F (LOC100101178), mRNA
bmo-mir-2763	NM_001046810	489.3	1	252	489.3	Bombyx mori ring box protein (LOC692971), mRNA
bmo-mir-2998-star	AB181198	489.3	1	160	489.3	Bombyx mori BmBRC-Z4 mRNA for broad-complex B-Z4 isoform, complete cds
bmo-mir-2998-star	NM_001043511	489.3	1	312	489.3	Bombyx mori broad (Br), transcript variant Z4, mRNA
bmo-mir-2998-star	AB181191	489.3	1	160	489.3	Bombyx mori BmBR-C-Z4 mRNA for broad-complex A-Z4 isoform, complete cds
bmo-mir-2766	AB438202	489	1	152	489	Bombyx mori r basic helix-loop-helix type transcription factor
bmo-mir-2763	EF154334	488.7	1	244	488.7	Bombyx mori ELAV (elav) mRNA, complete cds
bmo-mir-2763	NM_001098367	488.7	1	240	488.7	Bombyx mori Elav protein (Elav), mRNA
bmo-mir-2733g	NM_001099614	488.4	1	244	488.4	Bombyx mori proteasome 26S non-ATPase subunit 9 (LOC100101158), mRNA
bmo-mir-2763	NM_001043391	488	1	244	488	Bombyx mori soluble alkaline phosphatase (S-alp), mRNA
bmo-mir-2763	AB013386	488	1	244	488	Bombyx mori s-Alp mRNA for soluble alkaline phosphatase, complete cds
bmo-mir-2733f	AF281073	487.7	1	252	487.7	AF281073 Bombyx mori inhibitor of apoptosis protein (IAP) mRNA, complete cds
bmo-mir-2733f	NM_001043559	487.7	1	244	487.7	Bombyx mori inhibitor of apoptosis protein (Iap), mRNA
bmo-mir-2733d	D16683	486.9	1	244	486.9	BMOSHOWA Bombyx mori mRNA, homeobox gene caudal (cad) homologue, complete cds
bmo-mir-2733h	D16683	486.9	1	160	486.9	BMOSHOWA Bombyx mori mRNA, homeobox gene caudal (cad) homologue, complete cds
bmo-mir-3001	NM_001046695	486.8	1	240	486.8	Bombyx mori uridine 5'-monophosphate synthase (LOC692850), mRNA
bmo-mir-2998	NM_001046773	486.7	1	240	486.7	Bombyx mori chromatin modifying protein 1b (LOC692931), mRNA
bmo-mir-2733f	AB047558	486.7	1	240	486.7	Bombyx mori Bm-GCY mRNA for receptor type guanylyl cyclase, complete cds
bmo-mir-2733f	NM_001043405	486.7	1	240	486.7	Bombyx mori receptor type guanylyl cyclase (-gcy), mRNA
bmo-mir-2733g	AB047558	486.7	1	240	486.7	Bombyx mori Bm-GCY mRNA for receptor type guanylyl cyclase, complete cds
bmo-mir-2733g	NM_001043405	486.7	1	240	486.7	Bombyx mori receptor type guanylyl cyclase (-gcy), mRNA
bmo-mir-2733d	AB047558	486.7	1	240	486.7	Bombyx mori Bm-GCY mRNA for receptor type guanylyl cyclase, complete cds
bmo-mir-2733d	NM_001043405	486.7	1	244	486.7	Bombyx mori receptor type guanylyl cyclase (-gcy), mRNA
bmo-mir-2763-star	NM_001043578	486.7	1	244	486.7	Bombyx mori Kal-1 protein (Kal-1), mRNA
bmo-mir-2763-star	AF342987	486.7	1	152	486.7	Bombyx mori KAL-1 (kal-1) mRNA, complete cds
bmo-mir-3000	NM_001043433	486.6	1	244	486.6	Bombyx mori Gq-like G protein alpha subunit (LOC692442), mRNA
bmo-mir-2763-star	AB170011	486.4	1	244	486.4	Bombyx mori ras3 mRNA for ras protein, complete cds
bmo-mir-2763-star	NM_001043507	486.4	1	244	486.4	Bombyx mori ras protein (Ras3), mRNA
bmo-mir-2763	NM_001046812	485.9	1	244	485.9	Bombyx mori salivary cysteine-rich peptide (LOC692973), mRNA
bmo-mir-2733g	NM_001046803	485.5	1	152	485.5	Bombyx mori phosphoribosyl pyrophosphate synthetase (LOC692963), mRNA
bmo-mir-2763	NM_001123340	485.4	1	320	485.4	Bombyx mori tubulointerstitial nephritis antigen (Tinag), mRNA
bmo-mir-2733a-2	NM_001123343	485.3	1	252	485.3	Bombyx mori carboxylesterase CarE-11 (Care-11), mRNA
bmo-mir-2733b	NM_001123343	485.3	1	240	485.3	Bombyx mori carboxylesterase CarE-11 (Care-11), mRNA
bmo-mir-2733h	NM_001123343	485.3	1	244	485.3	Bombyx mori carboxylesterase CarE-11 (Care-11), mRNA
bmo-mir-2763-star	NM_001099837	484.7	1	152	484.7	Bombyx mori MSL2 protein (LOC100101214), mRNA
bmo-mir-3001	NM_001128314	484.6	1	152	484.6	Bombyx mori carboxylesterase CarE-14 (Care-14), mRNA
bmo-mir-2763	NM_001043375	484.4	1	152	484.4	Bombyx mori beta-1,3-glucan recognition protein (LOC692379), mRNA
bmo-mir-2733d	NM_001099614	484.4	1	152	484.4	Bombyx mori proteasome 26S non-ATPase subunit 9 (LOC100101158), mRNA
bmo-mir-2763	NM_001043512	484.3	1	240	484.3	Bombyx mori pheromone biosynthesis activating neuropeptide receptor (Pbanr), mRNA
bmo-mir-2763	AB181298	484.3	1	160	484.3	Bombyx mori PBANR mRNA for pheromone biosynthesis activating neuropeptide receptor,
bmo-mir-375-star	AB298928	483.2	1	152	483.2	Bombyx mori kin mRNA for leucokinin, complete cds
bmo-mir-2763	NM_001047045	483	1	244	483	Bombyx mori transmembrane trafficking protein (LOC733098), mRNA
bmo-mir-2763	NM_001046907	482.6	1	244	482.6	Bombyx mori transgelin (LOC732906), mRNA
bmo-mir-2763	NM_001111352	482.3	1	244	482.3	Bombyx mori carboxylesterase-6 (LOC100126869), mRNA
bmo-mir-2763	NM_001098289	482.2	1	252	482.2	Bombyx mori annexin (LOC778459), transcript variant 2, mRNA
bmo-mir-2763	NM_001043574	482.2	1	160	482.2	Bombyx mori lysosomal-associated transmembrane protein (LOC692592), mRNA
bmo-mir-2733a-2	AB013386	482.2	1	152	482.2	Bombyx mori s-Alp mRNA for soluble alkaline phosphatase, complete cds
bmo-mir-2733a-2	NM_001043391	482.2	1	160	482.2	Bombyx mori soluble alkaline phosphatase (S-alp), mRNA
bmo-mir-2733b	NM_001043391	482.2	1	252	482.2	Bombyx mori soluble alkaline phosphatase (S-alp), mRNA
bmo-mir-2733b	AB013386	482.2	1	320	482.2	Bombyx mori s-Alp mRNA for soluble alkaline phosphatase, complete cds
bmo-mir-2733a-2	NM_001046971	481.9	1	252	481.9	Bombyx mori hydroxysteroid dehydrogenase (LOC732974), mRNA
bmo-mir-2998-star	NM_001046770	481.8	1	160	481.8	Bombyx mori hypothetical protein LOC692928 (LOC692928), mRNA
bmo-mir-2763	NM_001046747	481.7	1	252	481.7	Bombyx mori sericotropin (LOC692904), mRNA
bmo-mir-2999	NM_001099615	481.6	1	152	481.6	Bombyx mori Prpk-binding protein (LOC100101159), mRNA
bmo-mir-2733e-1	NM_001046809	481.5	1	248	481.5	Bombyx mori GTP-binding nuclear protein Ran (LOC692970), mRNA
bmo-mir-2733f	NM_001046803	481.5	1	152	481.5	Bombyx mori phosphoribosyl pyrophosphate synthetase (LOC692963), mRNA
bmo-mir-2763	NM_001098292	481.4	1	160	481.4	Bombyx mori vacuolar H+ ATP synthase 16 kDa proteolipid subunit (LOC778463), mRNA
bmo-mir-2763	EU082222	481.4	1	240	481.4	Bombyx mori vacuolar-type H+-ATPase subunit c (VATPc) mRNA, complete cds
bmo-mir-2766-star	AB267807	481.3	1	160	481.3	Bombyx mori CRABP mRNA for cellular retinoic acid binding protein, complete cds
bmo-mir-2733e-1	NM_001043391	481.2	1	152	481.2	Bombyx mori soluble alkaline phosphatase (S-alp), mRNA
bmo-mir-2733e-1	AB013386	481.2	1	152	481.2	Bombyx mori s-Alp mRNA for soluble alkaline phosphatase, complete cds
bmo-mir-2763	NM_001044221	481.1	1	160	481.1	Bombyx mori aspartylglucosaminidase (LOC751092), mRNA
bmo-mir-2998-star	NM_001043416	480.8	1	252	480.8	Bombyx mori annexin B13 (Anxb13), mRNA
bmo-mir-2998-star	NM_001043372	480.6	1	244	480.6	Bombyx mori heat shock 70 kD protein cognate (LOC692373), mRNA
bmo-mir-3000	AY570724	480.5	1	244	480.5	Bombyx mori innexin 2 (inx2) mRNA, complete cds
bmo-mir-375	AB053255	480.3	1	240	480.3	Bombyx mori mRNA for cycle-like factor BmCyc, complete cds
bmo-mir-2733f	NM_001047008	480.3	1	320	480.3	Bombyx mori insulin-related peptide binding protein (LOC733013), mRNA
bmo-mir-2733g	NM_001123343	480.3	1	320	480.3	Bombyx mori carboxylesterase CarE-11 (Care-11), mRNA
bmo-mir-2733d	NM_001123343	480.3	1	320	480.3	Bombyx mori carboxylesterase CarE-11 (Care-11), mRNA
bmo-mir-2763	NM_001043382	480.2	1	244	480.2	Bombyx mori imaginal disk growth factor (Idgf), mRNA
bmo-mir-2763	AB041634	480.2	1	244	480.2	Bombyx mori EN03 mRNA for IDGF like protein, complete cds
bmo-mir-2763	AB183872	480.2	1	252	480.2	Bombyx mori IDGF mRNA for imaginal disk growth factor, complete cds
bmo-mir-2766	NM_001113263	480.1	1	152	480.1	Bombyx mori Chromodomain-helicase-DNA-binding protein (Chd1), mRNA
bmo-mir-2766	DQ402511	480.1	1	244	480.1	Bombyx mori CHD1 (CHD1) mRNA, complete cds
bmo-mir-2733a-2	NM_001043559	479.7	1	244	479.7	Bombyx mori inhibitor of apoptosis protein (Iap), mRNA
bmo-mir-2733a-2	AF281073	479.7	1	152	479.7	AF281073 Bombyx mori inhibitor of apoptosis protein (IAP) mRNA, complete cds
bmo-mir-2733d	NM_001046803	479.5	1	160	479.5	Bombyx mori phosphoribosyl pyrophosphate synthetase (LOC692963), mRNA
bmo-mir-2733e-1	NM_001099614	479.4	1	160	479.4	Bombyx mori proteasome 26S non-ATPase subunit 9 (LOC100101158), mRNA
bmo-mir-2999	AF325210	479.3	1	160	479.3	Bombyx mori activating transcription factor (ATF) mRNA, complete cds
bmo-mir-2999	NM_001043576	479.3	1	160	479.3	Bombyx mori activating transcription factor (Atf), mRNA
bmo-mir-2763	EU273752	479.1	1	160	479.1	Bombyx mori strain Baeokjam xanthine dehydrogenase (XDH) gene, intron 4 and partial cds
bmo-mir-2733g	D16683	478.9	1	160	478.9	BMOSHOWA Bombyx mori mRNA, homeobox gene caudal (cad) homologue, complete cds
bmo-mir-2733a-2	D16683	478.9	1	160	478.9	BMOSHOWA Bombyx mori mRNA, homeobox gene caudal (cad) homologue, complete cds
bmo-mir-2763	NM_001047005	478.8	1	252	478.8	Bombyx mori gasp precursor (LOC733010), mRNA
bmo-mir-2763	NM_001111345	478.4	1	244	478.4	Bombyx mori doublesex (Dsx), transcript variant M, mRNA
bmo-mir-2763	AB048544	478.4	1	160	478.4	Bombyx mori Bmdsx mRNA for BmDSX-M, complete cds, male specific form
bmo-mir-2999	AB219449	478.4	2	152	951.5	Bombyx mori BmBR-C gene for Broad-Complex isoform Z2,
bmo-mir-2733e-1	AB181298	478.3	1	244	478.3	Bombyx mori PBANR mRNA for pheromone biosynthesis activating neuropeptide receptor,
bmo-mir-2733e-1	NM_001043512	478.3	1	240	478.3	Bombyx mori pheromone biosynthesis activating neuropeptide receptor (Pbanr), mRNA
bmo-mir-2763-star	NM_001043405	478.3	1	152	478.3	Bombyx mori receptor type guanylyl cyclase (-gcy), mRNA
bmo-mir-2763-star	AB047558	478.3	1	244	478.3	Bombyx mori Bm-GCY mRNA for receptor type guanylyl cyclase, complete cds
bmo-mir-2733h	AB013386	478.2	1	244	478.2	Bombyx mori s-Alp mRNA for soluble alkaline phosphatase, complete cds
bmo-mir-2733h	NM_001043391	478.2	1	248	478.2	Bombyx mori soluble alkaline phosphatase (S-alp), mRNA
bmo-mir-2999	NM_001043607	478	1	152	478	Bombyx mori ADP/ATP translocase (Ant), mRNA
bmo-mir-2999	AY227000	478	1	152	478	Bombyx mori ADP/ATP translocase (ANT) mRNA,
bmo-mir-375-star	NM_001043617	478	1	160	478	Bombyx mori Sui1 protein (Sui1), mRNA
bmo-mir-375-star	AY426343	478	1	152	478	Bombyx mori Sui1 (sui1) mRNA, complete cds
bmo-mir-2763	NM_001043488	477.9	1	152	477.9	Bombyx mori Cyp302a1 (Dib), mRNA
bmo-mir-2763	AB198340	477.9	1	252	477.9	Bombyx mori dib mRNA for Cyp302a1, complete cds
bmo-mir-2733h	NM_001046971	477.9	1	244	477.9	Bombyx mori hydroxysteroid dehydrogenase (LOC732974), mRNA
bmo-mir-2733h	AF281073	477.7	1	244	477.7	AF281073 Bombyx mori inhibitor of apoptosis protein (IAP) mRNA, complete cds
bmo-mir-2733h	NM_001043559	477.7	1	160	477.7	Bombyx mori inhibitor of apoptosis protein (Iap), mRNA
bmo-mir-2998	NM_001046903	477.6	1	160	477.6	Bombyx mori Rab7 (LOC732902), mRNA
bmo-mir-2763	NM_001102463	477.6	1	152	477.6	Bombyx mori lactate dehydrogenase (Ldh), mRNA
bmo-mir-2763	EU000385	477.6	1	252	477.6	Bombyx mori lactate dehydrogenase (LDH) mRNA, complete cds
bmo-mir-2733b	NM_001047008	477.3	1	244	477.3	Bombyx mori insulin-related peptide binding protein (LOC733013), mRNA
bmo-mir-2766	NM_001043402	476.8	1	244	476.8	Bombyx mori cuticle protein (Wcp7a), mRNA
bmo-mir-2766	AB047485	476.8	1	244	476.8	Bombyx mori bmwcp7a mRNA for cuticle protein, complete cds
bmo-mir-2763	NM_001046721	476.7	1	120	476.7	Bombyx mori erythrocyte carbonic anhydrase (LOC692876), mRNA
bmo-mir-2763	NM_001046987	476.7	1	120	476.7	Bombyx mori dehydrodolichyl diphosphate synthase (Dhdds), mRNA
bmo-mir-2733e-1	NM_001046803	476.5	1	160	476.5	Bombyx mori phosphoribosyl pyrophosphate synthetase (LOC692963), mRNA
bmo-mir-2998	AF325211	476.3	1	128	476.3	Bombyx mori protein disulfide isomerase (PDI) mRNA, complete cds
bmo-mir-2766	NM_001046959	476	1	240	476	Bombyx mori 3-hydroxyacyl-CoA dehydrogenase (LOC732961), mRNA
bmo-mir-2998	AB060285	475.9	1	248	475.9	Bombyx mori BmXDH1 mRNA for truncated xanthine dehydrogenase,
bmo-mir-3001	NM_001046928	475.9	1	248	475.9	Bombyx mori ubiquitin conjugating enzyme E2 (LOC732928), mRNA
bmo-mir-2766	NM_001046970	475.8	1	252	475.8	Bombyx mori glutathione transferase o1 (LOC732973), mRNA
bmo-mir-2733b	NM_001043517	475.5	1	252	475.5	Bombyx mori Cycle like factor b (Cycb), mRNA
bmo-mir-2733b	AB073712	475.5	1	152	475.5	Bombyx mori BmCyc b mRNA for Cycle like factor BmCyc b, complete cds
bmo-mir-2733f	NM_001043512	475.3	1	160	475.3	Bombyx mori pheromone biosynthesis activating neuropeptide receptor (Pbanr), mRNA
bmo-mir-2733f	AB181298	475.3	1	160	475.3	Bombyx mori PBANR mRNA for pheromone biosynthesis activating neuropeptide receptor,
bmo-mir-2733a-2	NM_001047008	475.3	1	160	475.3	Bombyx mori insulin-related peptide binding protein (LOC733013), mRNA
bmo-mir-2733a-2	NM_001043512	475.3	1	160	475.3	Bombyx mori pheromone biosynthesis activating neuropeptide receptor (Pbanr), mRNA
bmo-mir-2733a-2	AB181298	475.3	1	152	475.3	Bombyx mori PBANR mRNA for pheromone biosynthesis activating neuropeptide receptor,
bmo-mir-2733b	NM_001043512	475.3	1	152	475.3	Bombyx mori pheromone biosynthesis activating neuropeptide receptor (Pbanr), mRNA
bmo-mir-2733b	AB181298	475.3	1	152	475.3	Bombyx mori PBANR mRNA for pheromone biosynthesis activating neuropeptide receptor,
bmo-mir-2733e-1	NM_001046971	474.9	1	152	474.9	Bombyx mori hydroxysteroid dehydrogenase (LOC732974), mRNA
bmo-mir-2763	AB072305	474.4	1	248	474.4	Bombyx mori bmtua2 mRNA for alpha-tubulin, complete cds
bmo-mir-2763	NM_001043420	474.4	1	252	474.4	Bombyx mori alpha-tubulin (Tua2), mRNA
bmo-mir-2733g	NM_001043512	474.3	1	244	474.3	Bombyx mori pheromone biosynthesis activating neuropeptide receptor (Pbanr), mRNA
bmo-mir-2733g	AB181298	474.3	1	152	474.3	Bombyx mori PBANR mRNA for pheromone biosynthesis activating neuropeptide receptor,
bmo-mir-2766-star	NM_001046755	473.7	1	160	473.7	Bombyx mori triacylglycerol lipase (LOC692912), mRNA
bmo-mir-2733h	NM_001047008	473.3	1	244	473.3	Bombyx mori insulin-related peptide binding protein (LOC733013), mRNA
bmo-mir-2733f	NM_001046861	473.1	1	152	473.1	Bombyx mori mitochondrial prohibitin complex protein 2 (LOC693108),
bmo-mir-2998-star	NM_001099827	472.6	1	152	472.6	Bombyx mori 3-hydroxy-3-methylglutaryl-CoA synthase (Hmg-s_bm), mRNA
bmo-mir-2998-star	AB274989	472.6	1	244	472.6	Bombyx mori HMG-S_Bm mRNA for 3-hydroxy-3-methylglutaryl-CoA synthase, complete cds
bmo-mir-2733d	NM_001043571	472.4	1	244	472.4	Bombyx mori allatostatin preprohormone (LOC692588), mRNA
bmo-mir-375-star	NM_001046666	472.2	1	244	472.2	Bombyx mori glutathione S-transferase omega 1 (LOC692819), mRNA
bmo-mir-2733f	AB031074	472	1	160	472	Bombyx mori BmCHHL mRNA, complete cds
bmo-mir-2733f	NM_001112669	472	1	160	472	Bombyx mori CHH-like protein (Chhl), mRNA
				152
